# Supplementary material for: Persistence of birth mode-dependent effects on gut microbiome composition, immune system stimulation and antimicrobial resistance during the first year of life
Source: ISME Commun. 2021 Mar 26;1:8. doi: 10.1038/s43705-021-00003-5 (PMC9723731; doi:10.1038/s43705-021-00003-5)
Supplement: Supplementary file 13 — Supplementary Dtata 1 [file 43705_2021_3_MOESM13_ESM.xlsx]

## Sheet: Birth
Supplementary Data 1: Taxonomic affiliation of carbapenem biosynthesis (based on KEGG pathway identification)
StudyID/Timepoint	Domain	Phylum	Class	Order	Famliy	Genus
C005V6	Bacteria	Bacteroidota	Bacteroidia	Bacteroidales	Tannerellaceae	Parabacteroides
C009V6	Bacteria	Proteobacteria	Gammaproteobacteria	Enterobacterales	Enterobacteriaceae	Escherichia
C009V6	Bacteria	Proteobacteria	Gammaproteobacteria	Enterobacterales	Enterobacteriaceae	Escherichia
C009V6	Bacteria	Bacteroidota	Bacteroidia	Bacteroidales	Bacteroidaceae	Bacteroides
C009V6	Bacteria	Verrucomicrobiota	Verrucomicrobiae	Verrucomicrobiales	Akkermansiaceae	Akkermansia
C010V6	Bacteria	Bacteroidota	Bacteroidia	Bacteroidales	Bacteroidaceae	Bacteroides_B
C016V6	Bacteria	Bacteroidota	Bacteroidia	Bacteroidales	Bacteroidaceae	Bacteroides
C016V6	Bacteria	Verrucomicrobiota	Verrucomicrobiae	Verrucomicrobiales	Akkermansiaceae	Akkermansia
C016V6	Bacteria	Bacteroidota	Bacteroidia	Bacteroidales	Tannerellaceae	Parabacteroides
C018V6	Bacteria	Proteobacteria	Gammaproteobacteria	Enterobacterales	Enterobacteriaceae	Escherichia
C018V6	Bacteria	Proteobacteria	Gammaproteobacteria	Enterobacterales	Enterobacteriaceae	Escherichia
C019V6	Bacteria	Verrucomicrobiota	Verrucomicrobiae	Verrucomicrobiales	Akkermansiaceae	Akkermansia
C019V6	Bacteria	Proteobacteria	Gammaproteobacteria	Enterobacterales	Enterobacteriaceae	Escherichia
C019V6	Bacteria	Proteobacteria	Gammaproteobacteria	Enterobacterales	Enterobacteriaceae	Escherichia
V6_C114	Bacteria	Firmicutes_A	Clostridia	Lachnospirales	Lachnospiraceae	Dorea
V6_C117	Bacteria	Verrucomicrobiota	Verrucomicrobiae	Verrucomicrobiales	Akkermansiaceae	Akkermansia
V6_C114	Bacteria	Firmicutes	Bacilli	Erysipelotrichales	Erysipelatoclostridiaceae	Erysipelatoclostridium
V6_C101	Bacteria	Bacteroidota	Bacteroidia	Bacteroidales	Bacteroidaceae	Bacteroides
V6_C117	Bacteria	Bacteroidota	Bacteroidia	Bacteroidales	Rikenellaceae	Alistipes
V6_C112	Bacteria	Verrucomicrobiota	Verrucomicrobiae	Verrucomicrobiales	Akkermansiaceae	Akkermansia
V6_C112	Bacteria	Bacteroidota	Bacteroidia	Bacteroidales	Rikenellaceae	Alistipes
V6_C114	Bacteria	Firmicutes_A	Clostridia	Lachnospirales	Lachnospiraceae	Eubacterium_E
V6_C101	Bacteria	Bacteroidota	Bacteroidia	Bacteroidales	Tannerellaceae	Parabacteroides
V6_C114	Bacteria	Firmicutes_A	Clostridia	Lachnospirales	Lachnospiraceae	Anaerostipes
V6_C110	Bacteria	Verrucomicrobiota	Verrucomicrobiae	Verrucomicrobiales	Akkermansiaceae	Akkermansia
V6_C117	Bacteria	Firmicutes_C	Negativicutes	Veillonellales	Veillonellaceae	Veillonella_A
V6_C106	Bacteria	Firmicutes_A	Clostridia	Lachnospirales	Lachnospiraceae	Blautia_A
V6_C117	Bacteria	Firmicutes	Bacilli	Erysipelotrichales	Erysipelatoclostridiaceae	Erysipelatoclostridium
V6_C111	Bacteria	Verrucomicrobiota	Verrucomicrobiae	Verrucomicrobiales	Akkermansiaceae	Akkermansia
V6_C105	Bacteria	Bacteroidota	Bacteroidia	Bacteroidales	Tannerellaceae	Parabacteroides
V6_C114	Bacteria	Proteobacteria	Gammaproteobacteria	Enterobacterales	Enterobacteriaceae	Escherichia
V6_C113	Bacteria	Bacteroidota	Bacteroidia	Bacteroidales	Bacteroidaceae	Bacteroides
V6_C113	Bacteria	Bacteroidota	Bacteroidia	Bacteroidales	Bacteroidaceae	Bacteroides_B
V6_C113	Bacteria	Bacteroidota	Bacteroidia	Bacteroidales	Bacteroidaceae	Bacteroides
V6_C106	Bacteria	Proteobacteria	Gammaproteobacteria	Enterobacterales	Enterobacteriaceae	Escherichia
V6_C106	Bacteria	Firmicutes_A	Clostridia	Lachnospirales	Lachnospiraceae	Anaerostipes
V6_C105	Bacteria	Verrucomicrobiota	Verrucomicrobiae	Verrucomicrobiales	Akkermansiaceae	Akkermansia
V6_C100	Bacteria	Actinobacteriota	Actinobacteria	Actinomycetales	Bifidobacteriaceae	Bifidobacterium
V6_C101	Bacteria	Bacteroidota	Bacteroidia	Bacteroidales	Tannerellaceae	Parabacteroides
V6_C113	Bacteria	Firmicutes	Bacilli	Erysipelotrichales	Erysipelatoclostridiaceae	Erysipelatoclostridium
V6_C120	Bacteria	Firmicutes_A	Clostridia	Lachnospirales	Lachnospiraceae	Anaerostipes
V6_C109	Bacteria	Firmicutes_A	Clostridia	Lachnospirales	Lachnospiraceae	Eisenbergiella
V6_C114	Bacteria	Bacteroidota	Bacteroidia	Bacteroidales	Bacteroidaceae	Bacteroides_B
V6_C117	Bacteria	Bacteroidota	Bacteroidia	Bacteroidales	Tannerellaceae	Parabacteroides
V6_C101	Bacteria	Bacteroidota	Bacteroidia	Bacteroidales	Bacteroidaceae	Bacteroides
V6_C109	Bacteria	Bacteroidota	Bacteroidia	Bacteroidales	Tannerellaceae	Parabacteroides
V6_C111	Bacteria	Proteobacteria	Gammaproteobacteria	Enterobacterales	Enterobacteriaceae	Escherichia
V6_C112	Bacteria	Firmicutes	Bacilli	Erysipelotrichales	Erysipelatoclostridiaceae	Erysipelatoclostridium
V6_C117	Bacteria	Bacteroidota	Bacteroidia	Bacteroidales	Rikenellaceae	Alistipes
V6_C101	Bacteria	Firmicutes_A	Clostridia	Lachnospirales	Lachnospiraceae	Blautia_A
V6_C110	Bacteria	Bacteroidota	Bacteroidia	Bacteroidales	Bacteroidaceae	Bacteroides_B
V6_C117	Bacteria	Bacteroidota	Bacteroidia	Bacteroidales	Tannerellaceae	Parabacteroides
V6_C113	Bacteria	Firmicutes_A	Clostridia	Lachnospirales	Lachnospiraceae	Anaerostipes
V6_C101	Bacteria	Firmicutes_A	Clostridia	Lachnospirales	Lachnospiraceae	Agathobacter
V6_C120	Bacteria	Firmicutes_A	Clostridia	Lachnospirales	Lachnospiraceae	Eubacterium_E
V6_C112	Bacteria	Verrucomicrobiota	Verrucomicrobiae	Verrucomicrobiales	Akkermansiaceae	Akkermansia
V6_C113	Bacteria	Firmicutes_C	Negativicutes	Veillonellales	Veillonellaceae	Veillonella_A
V6_C112	Bacteria	Firmicutes_A	Clostridia	Lachnospirales	Lachnospiraceae	Roseburia
V6_C110	Bacteria	Firmicutes_A	Clostridia	Lachnospirales	Lachnospiraceae	Hungatella
V6_C120	Bacteria	Firmicutes	Bacilli	Erysipelotrichales	Erysipelatoclostridiaceae	Erysipelatoclostridium
V6_C113	Bacteria	Bacteroidota	Bacteroidia	Bacteroidales	Bacteroidaceae	Bacteroides_B
V6_C101	Bacteria	Firmicutes_A	Clostridia	Lachnospirales	Lachnospiraceae	Eubacterium_E
V6_C117	Bacteria	Bacteroidota	Bacteroidia	Bacteroidales	Barnesiellaceae	Barnesiella
V6_C120	Bacteria	Firmicutes_A	Clostridia	Lachnospirales	Lachnospiraceae	Tyzzerella
V6_C117	Bacteria	Verrucomicrobiota	Verrucomicrobiae	Verrucomicrobiales	Akkermansiaceae	Akkermansia
V6_C111	Bacteria	Firmicutes_A	Clostridia	Lachnospirales	Lachnospiraceae	Blautia_A
V6_C111	Bacteria	Campylobacterota	Campylobacteria	Campylobacterales	Campylobacteraceae	Campylobacter
V6_C114	Bacteria	Bacteroidota	Bacteroidia	Bacteroidales	Marinifilaceae	Odoribacter
V6_C111	Bacteria	Bacteroidota	Bacteroidia	Bacteroidales	Tannerellaceae	Parabacteroides
V6_C101	Bacteria	Firmicutes_A	Clostridia	Lachnospirales	Lachnospiraceae
V6_C120	Bacteria	Proteobacteria	Gammaproteobacteria	Betaproteobacteriales	Burkholderiaceae	Sutterella
V6_C113	Bacteria	Proteobacteria	Gammaproteobacteria	Betaproteobacteriales	Burkholderiaceae	Parasutterella
V6_C100	Bacteria	Firmicutes_A	Clostridia	Lachnospirales	Lachnospiraceae	Anaerostipes
V6_C119	Bacteria	Desulfobacterota	Desulfovibrionia	Desulfovibrionales	Desulfovibrionaceae
V6_C100	Bacteria	Firmicutes	Bacilli	Erysipelotrichales	Erysipelatoclostridiaceae	Erysipelatoclostridium
V6_C111	Bacteria	Firmicutes_A	Clostridia	Lachnospirales	Lachnospiraceae
V6_C101	Bacteria	Proteobacteria	Gammaproteobacteria	Betaproteobacteriales	Burkholderiaceae
V6_C101	Bacteria	Firmicutes	Bacilli	Erysipelotrichales	Erysipelatoclostridiaceae	Erysipelatoclostridium
V6_C100	Bacteria	Firmicutes_A	Clostridia	Lachnospirales	Lachnospiraceae	Blautia_A
V6_C120	Bacteria	Firmicutes_A	Clostridia	Lachnospirales	Lachnospiraceae
V6_C114	Bacteria	Firmicutes_A	Clostridia	Lachnospirales	Lachnospiraceae	Blautia_A
V6_C111	Bacteria	Firmicutes_C	Negativicutes	Veillonellales	Megasphaeraceae	Anaeroglobus
V6_C117	Bacteria	Bacteroidota	Bacteroidia	Bacteroidales	Marinifilaceae	Odoribacter
V6_C117	Bacteria	Bacteroidota	Bacteroidia	Bacteroidales	Barnesiellaceae	Barnesiella
V6_C114	Bacteria	Proteobacteria	Gammaproteobacteria	Betaproteobacteriales	Burkholderiaceae	Parasutterella
V6_C117	Bacteria	Firmicutes_A	Clostridia	Oscillospirales	DTU089	Ruminococcus_E
V6_C112	Bacteria	Firmicutes_A	Clostridia	Lachnospirales	Lachnospiraceae	Dorea
V6_C101	Bacteria	Desulfobacterota	Desulfovibrionia	Desulfovibrionales	Desulfovibrionaceae
V6_C112	Bacteria	Firmicutes_A	Clostridia	Lachnospirales	Lachnospiraceae	Blautia_A
V6_C111	Bacteria	Firmicutes_A	Clostridia	Lachnospirales	Lachnospiraceae	Anaerostipes
V6_C114	Bacteria	Firmicutes	Bacilli	Erysipelotrichales	Erysipelatoclostridiaceae
V6_C114	Bacteria	Firmicutes_A	Clostridia	Lachnospirales	Lachnospiraceae	Agathobacter
V6_C117	Bacteria	Firmicutes	Bacilli	Erysipelotrichales	Erysipelatoclostridiaceae	Erysipelatoclostridium
V6_C114	Bacteria	Firmicutes_A	Clostridia	Lachnospirales	Lachnospiraceae
V6_C114	Bacteria	Bacteroidota	Bacteroidia	Bacteroidales	Bacteroidaceae	Bacteroides_B
V6_C111	Bacteria	Verrucomicrobiota	Verrucomicrobiae	Verrucomicrobiales	Akkermansiaceae	Akkermansia
V6_C111	Bacteria	Bacteroidota	Bacteroidia	Bacteroidales	Tannerellaceae	Parabacteroides
V6_C112	Bacteria	Firmicutes_A	Clostridia	Lachnospirales	Lachnospiraceae	Lachnospira
V6_C114	Bacteria	Firmicutes_C	Negativicutes	Veillonellales	Veillonellaceae	Veillonella_A
