# Supplementary material for: Persistence of birth mode-dependent effects on gut microbiome composition, immune system stimulation and antimicrobial resistance during the first year of life
Source: ISME Commun. 2021 Mar 26;1:8. doi: 10.1038/s43705-021-00003-5 (PMC9723731; doi:10.1038/s43705-021-00003-5)
Supplement: Supplementary file 14 — Supplementary Dtata 2 [file 43705_2021_3_MOESM14_ESM.xlsx]

## Sheet: Sheet1
Supplementary Data 2: Sample metadata and accession information
			All Samples Used in Study							SRA Accession Number
Study ID	Study Allocation	Delivery mode	Birth weight (g)	Gestational age (weeks)	Gestational age category	Small for gestational age (SGA)	Gender	Feeding (milk)	Antibiotic treatment around delivery	V1, V2, and V3	V4, V5, and V6
C100	VD	Vaginal	3730	40 + 6 days	full term	No	Female	Breast	Penicillin	PRJNA379120	PRJNA379120
C105	VD	Vaginal	3000	38	early term	No	Male	Breast	-	PRJNA379120	PRJNA595749
C106	VD	Vaginal	2700	37 + 5 days	early term	No	Male	Breast	-	PRJNA379120	PRJNA379120
C109	VD	Vaginal	3550	39 + 3 days	full term	No	Male	Breast	-	PRJNA379120	PRJNA595749
C110	VD	Vaginal	3430	38 + 4 days	early term	No	Male	Breast	-	PRJNA379120	PRJNA595749
C111	VD	Vaginal	3850	39 + 5 days	full term	No	Female	Breast	Penicillin	PRJNA379120	PRJNA379120
C117	VD	Vaginal	3670	39 + 4 days	full term	No	Male	Breast	-	PRJNA379120	PRJNA379120
C005	VD	Vaginal	2730	37 +1 days	early term	No	Male	Breast	-	*PRJNA595749	PRJNA595749
C009	VD	Vaginal	3310	39 + 6 days	full term	No	Female	Breast	-	*PRJNA595749	PRJNA595749
C010	VD	Vaginal	4700	40 + 4 days	full term	No	Female	Breast	Cephalosporin	*PRJNA595749	PRJNA595749
C018	VD	Vaginal	3800	38 + 6 days	early term	No	Female	Breast	-	*PRJNA595749	PRJNA595749
C101	CSD	Emergent Caesarean section	1970	35 + 6 days	late preterm	Yes	Male	Formula	Clindamycin	PRJNA379120	PRJNA379120
C112	CSD	Elective Caesarean section	3970	37 + 5 days	early term	No	Male	Breast	Cephalosporin	PRJNA379120	PRJNA379120
C113	CSD	Elective Caesarean section	2560	39	full term	Yes	Female	Breast	Cephalosporin	PRJNA379120	PRJNA379120
C114	CSD	Elective Caesarean section	2560	39	full term	Yes	Female	Breast	Cephalosporin	PRJNA379120	PRJNA379120
C118	CSD	Elective Caesarean section	3330	39 + 5days	full term	No	Male	Breast	Cephalosporin	PRJNA379120	PRJNA379120
C119	CSD	Elective Caesarean section	1900	38 + 4 days	early term	Yes	Female	Breast	Cephalosporin	PRJNA379120	PRJNA595749
C120	CSD	Elective Caesarean section	3050	38 + 2 days	early term	No	Male	Combined	Cephalosporin	PRJNA379120	PRJNA379120
C016	CSD	Elective Caesarean section	3850	38 + 5 days	early term	No	Male	Breast	-	*PRJNA595749	PRJNA595749
C019	CSD	Elective Caesarean section	3440	40 + 6 days	full term	No	Male	Breast	-	*PRJNA595749	PRJNA595749
V1	neonatal faecal sample collected within first 24 hours after delivery
V2	neonatal faecal sample collected at day 3 after delivery
V3	neonatal faecal sample collected at day 5 after delivery
V4	neonatal faecal sample collected 1 month after delivery
V5	neonatal faecal sample collected 6 months after delivery
V6	neonatal faecal sample collected 1 year after delivery
*	V3 only
VD	Vaginal delivery
CSD	C-section delivery
