# Supplementary material for: Persistence of birth mode-dependent effects on gut microbiome composition, immune system stimulation and antimicrobial resistance during the first year of life
Source: ISME Commun. 2021 Mar 26;1:8. doi: 10.1038/s43705-021-00003-5 (PMC9723731; doi:10.1038/s43705-021-00003-5)
Supplement: Supplementary file 15 — Supplementary Dtata 3 [file 43705_2021_3_MOESM15_ESM.xlsx]

## Sheet: Birth
Supplementary Data 4: Birth metadata - Diet, antibiotic and growth characteristics
Study ID	Study Allocation	Delivery mode	Weight (g)	Gender	Feeding (milk)	Maternal Antibiotic treatment around delivery
C100	VD	Vaginal	3730	Female	Breast	Penicillin
C105	VD	Vaginal	3000	Male	Breast	-
C106	VD	Vaginal	2700	Male	Breast	-
C109	VD	Vaginal	3550	Male	Breast	-
C110	VD	Vaginal	3430	Male	Breast	-
C111	VD	Vaginal	3850	Female	Breast	Penicillin
C117	VD	Vaginal	3670	Male	Breast	-
C005	VD	Vaginal	2730	Male	Breast	-
C009	VD	Vaginal	3310	Female	Breast	-
C010	VD	Vaginal	4700	Female	Breast	Cephalosporin
C018	VD	Vaginal	3800	Female	Breast	-
C101	CSD	Emergent Caesarean section	1970	Male	Formula	Clindamycin
C112	CSD	Elective Caesarean section	3970	Male	Breast	Cephalosporin
C113	CSD	Elective Caesarean section	2560	Female	Breast	Cephalosporin
C114	CSD	Elective Caesarean section	2560	Female	Breast	Cephalosporin
C118	CSD	Elective Caesarean section	3330	Male	Breast	Cephalosporin
C119	CSD	Elective Caesarean section	1900	Female	Breast	Cephalosporin
C120	CSD	Elective Caesarean section	3050	Male	Combined	Cephalosporin
C016	CSD	Elective Caesarean section	3850	Male	Breast	-
C019	CSD	Elective Caesarean section	3440	Male	Breast	-
n/a	Not available
	Diet
	Antibiotics
VD	Vaginal delivery
CSD	Caesarean section delivery

## Sheet: Day 5
Supplementary Data 4: Day 5 after birth metadata - Diet, antibiotic and growth characteristics
Study ID	Study Allocation	Delivery mode	Weight (g)	Gender	Feeding (milk)	Method of Administration	Frequency of feeds	Formula Volume	Breast Feed Duration	Antibiotics since last visit?	Class of antibiotic	Maternal antibiotic	Head Circumference	Baby Temperature	V3 Glucose	Highest Bilirubin since V2	V3 Phototherapy	Highest Maternal Temp	FFQ?	Recent Diarrhoea	Recent Vomiting	Has either parent travelled abroad since birth	Which parent	Place of Travel			Breast Milk Sample	Breast Milk date	Breast Milk time	Breast Milk Sample collector	Gastric Specimen	Gastric Specimen date	Gastric Specimen time	Gastric Specimen collector	Mouth swab	Mouth swab date	Mouth swab time	Mouth swab collector	Stool Specimen	Stool Specimen date	Stool Specimen time	Stool Specimen collector	Cot swab	Cot swab date	Cot swab time	Cot swab collector
C100	VD	Vaginal	3600	Female	Breast	Breast	Every 2-3 h	n/a	n/a	No	-	No	n/a	n/a	n/a	n/a	No	n/a	Yes	n/a	n/a	n/a	n/a	n/a
C105	VD	Vaginal	2795	Male	Breast	Breast	Every 3h	n/a	30 min	No	-	No	n/a	36.5	n/a	n/a	No	n/a	Yes	No	No	n/a	n/a	n/a
C106	VD	Vaginal	2585	Male	Breast	Breast	Every 3h	n/a	30-60min	No	-	No	34.5	n/a	n/a	n/a	No	n/a	Yes	No	No	n/a	n/a	n/a
C109	VD	Vaginal	3570	Male	Breast	Breast	Every 2h	n/a	n/a	No	-	No	34.5	37.6	n/a	n/a	No	n/a	Yes	No	No	n/a	n/a	n/a
C110	VD	Vaginal	3270	Male	Breast	Breast	Every 2h	n/a	30 min	No	-	No	n/a	n/a	n/a	n/a	No	n/a	Yes	No	No	n/a	n/a	n/a
C111	VD	Vaginal	3760	Female	Breast	Breast	Every 2-4h	n/a	n/a	No	-	No	35	n/a	n/a	10.1	No	38	Yes	Yes	No	n/a	n/a	n/a
C117	VD	Vaginal	3430	Male	Mixed	Mixed	Every 2h	30 mL	n/a	No	-	No	n/a	n/a	n/a	n/a	n/a	n/a	Yes	No	No	n/a	n/a	n/a
C005	VD	Vaginal	2572	Male	Breast	Mixed	Every 3h	60 ml	20 min	No	-	No	33	36.4	n/a	n/a	No			No	No	n/a	n/a	n/a
C009	VD	Vaginal	3160	Female	Breast	Breast	Every 5h	35	n/a	No	-	No	n/a	n/a	n/a	n/a	n/a	n/a	Yes	No	No	n/a	n/a	n/a
C010	VD	Vaginal	3205	Female	Breast	Breast	Every 2-3 h	20	n/a	No	-	No	34.5	n/a	n/a	n/a	n/a			No	No	n/a	n/a	n/a
C018	VD	Vaginal	3550	Female	Breast	Breast	Every 3h	n/a	20 min	No	-	No	35	n/a	n/a	n/a	n/a			No	No	n/a	n/a	n/a
C101	CSD	Emergent Caesarean section	1970	Male	Mixed	Mixed	Every 3h	30 mL	n/a	No	-	No	32	n/a	34	n/a	No	n/a	Yes	No	No	n/a	n/a	n/a
C112	CSD	Elective Caesarean section	3640	Male	Breast	Breast	Every 3h	60 mL	n/a	No	-	No	36.5	n/a	n/a	n/a	No	n/a	Yes	No	No	n/a	n/a	n/a
C113	CSD	Elective Caesarean section	2375	Female	Mixed	Mixed	Every 3h	20-40 mL	n/a	No	-	No	33.9	36.6	n/a	n/a	No	n/a	Yes	No	No	n/a	n/a	n/a
C114	CSD	Elective Caesarean section	2310	Female	Mixed	Mixed	Every 3h	40mL	n/a	No	-	No	33	n/a	n/a	n/a	No	n/a	Yes	Yes	No	n/a	n/a	n/a
C118	CSD	Elective Caesarean section	3100	Male	Mixed	Mixed	Every 2-3 h	20-30 ml	n/a	No	-	No	34.5	n/a	n/a	n/a	No	n/a	Yes	No	No	Yes	n/a	London
C119	CSD	Elective Caesarean section	1870	Female	Formula	Bottle	Every 3h	30 ml	n/a	No	-	No	n/a	n/a	n/a	n/a	No	n/a	n/a	No	No	n/a	n/a	n/a
C120	CSD	Elective Caesarean section	2810	Male	Breast	Breast	Every 3h	n/a	n/a	No	-	No	34.5	36	n/a	9.6	No	n/a	Yes	No	No	No	n/a	n/a
C016	CSD	Elective Caesarean section	3050	Male	Breast	Breast	Every 4h	n/a	20 min	No	-	No	n/a	36.6	n/a	n/a	No	n/a	Yes	No	No	No	n/a	n/a
C019	CSD	Elective Caesarean section	3310	Male	Breast	Breast	Every 3h	n/a	20 min	No	-	No	37	n/a	n/a	n/a	No			No	No	No	n/a	n/a
n/a	Not available
	Diet
	Antibiotics
VD	Vaginal delivery
CSD	Caesarean section delivery

## Sheet: 1 month
Supplementary Data 4: 1 month metadata - Diet, antibiotic and growth characteristics
Study ID	Study Allocation	Delivery mode	Weight (g)	Gender	Feeding (milk)	Method of Administration	Frequency of feeds	Formula Volume	Breast Feed Duration	Antibiotics since last visit?	Class of antibiotic	Maternal antibiotics	Head Circumference	Baby Temperature	V3 Glucose	Highest Bilirubin since V2	V3 Phototherapy	NEC treatment in progress	NEC treatment date commenced	NEC treatment time commenced	Recent Parental Diarrhoea	Recent Parental Vomiting	Baby diarrhoea	Has either parent travelled abroad since birth	Which parent	Place of Travel	Notes			Gastric Specimen	Gastric Specimen date	Gastric Specimen time	Gastric Specimen collector	Mouth swab	Mouth swab date	Mouth swab time	Mouth swab collector	Nasal swab	Nasal swab date	Nasal swab time	Nasal swab collector	Stool Specimen	Stool Specimen date	Stool Specimen time	Stool Specimen collector	Cot swab	Cot swab date	Cot swab time	Cot swab collector
C100	VD	Vaginal	3920	Female	Breast	Breast	Every 2h	20 to 60 mL/min	n/a	n/a	n/a	n/a	36.5	n/a	n/a	n/a	No	No	n/a	n/a	No	No	n/a	No	n/a	n/a	n/a
C105	VD	Vaginal	3450	Male	Breast	Breast/Bottle	Every 3-4h	n/a	30 min	n/a	n/a	n/a	35	n/a	n/a	n/a	No	No	n/a	n/a	No	No	n/a	No	n/a	n/a	n/a
C106	VD	Vaginal	3130	Male	Breast	Breast	Every 2h	n/a	15 min	n/a	n/a	n/a	35.5	n/a	n/a	n/a	No	No	n/a	n/a	No	No	n/a	No	n/a	n/a	n/a
C109	VD	Vaginal	3670	Male	Breast	Breast	Every 2.5h	n/a	20 min	No	-	No	35	not done	n/a	n/a	No	No	n/a	n/a	No	No	Yes	No	n/a	n/a	données non notées sur le CRF mais données sources (poids 3670 g, taille 53 cm et Perimetre cranien 35 cm) --> CRF mis à jour.
C110	VD	Vaginal	4420	Male	Breast	Breast	Every 3h	n/a	30 min	No	-	No	37.5	not done	n/a	n/a	No	No	n/a	n/a	No	No	n/a	No	n/a	n/a	n/a
C117	VD	Vaginal	3800	Female	Breast	Breast	Every 3h	n/a	15-20 min	Yes (local topic)	n/a	No	not done	not done	n/a	n/a	No	No	n/a	n/a	No	No	n/a	Yes	n/a	Belgium	n/a
C101	VD	Vaginal	2700	Male	Mixed	Breast/Bottle	Every 3-4h	60 mL	n/a	No	-	No	32	36.5	n/a	n/a	No	No	n/a	n/a	No	No	n/a	No	n/a	n/a	n/a
C005	VD	Vaginal	3460	Male	Mixed	Breast/Bottle	Every 3-4h	100 mL	45 min	No	-	No	36	n/a	n/a	n/a	No			n/a			n/a	Yes	n/a	France
C009	VD	Vaginal	4060	Female	Breast	Breast	Every 3h	n/a	20 min	No	-	No	35	n/a	n/a	n/a	No	No	n/a	n/a	No	No	n/a	No	n/a	n/a	n/a
C010	VD	Vaginal	4015	Female	Breast	Breast	Every 3h	n/a	20 min	No	-	No	36	36.7	n/a	n/a	No	No	n/a	n/a	No	No	n/a	No	n/a	n/a	n/a
C018	VD	Vaginal	4220	Female	Breast	Breast	Every 2h	n/a	15 min	No	-	No	36.9	n/a	n/a	n/a	No	No	n/a	n/a	No	No	n/a	No	n/a	n/a	n/a
C111	CSD	Emergent Caesarean section	4360	Male	Breast	Breast	Every 1h	n/a	10 min	No	-	Yes (Monuril)	n/a	not done	n/a	n/a	No	No	n/a	n/a	No	No	n/a	No	n/a	n/a	n/a
C112	CSD	Elective Caesarean section	4450	Male	Breast	Breast	Every 3h	n/a	15 min	No	-	No	38	37	n/a	n/a	No	No	n/a	n/a	No	No	n/a	Yes	n/a	Belgium	n/a
C113	CSD	Elective Caesarean section	3340	Female	Formula	Bottle	Every 3-4h	120 ml	n/a	No	-	No	36.5	not done	n/a	n/a	No	No	n/a	n/a	No	Yes	n/a	No	n/a	n/a	n/a
C114	CSD	Elective Caesarean section	2780	Female	Mixed	Breast/Bottle	Every 1-2h	n/a	30 min	No	-	No	n/a	n/a	n/a	n/a	No	No	n/a	n/a	No	No	n/a	No	n/a	n/a	données non notées sur le CRF mais données sources (poids 2780 g, taille et Perimetre cranien UNK) --> CRF mis à jour.
C118	CSD	Elective Caesarean section	4500	Male	Mixed	Breast/Bottle	Every 2h	n/a	25 min	No	-	No	39.5	not done	n/a	n/a	No	No	n/a	n/a	No	No	n/a	No	n/a	n/a	n/a
C119	CSD	Elective Caesarean section	2455	Female	Formula	Bottle	Every 3.5-4h	75 ml	n/a	No	-	No	35	not done	n/a	n/a	No	No	n/a	n/a	No	No	n/a	No	n/a	n/a	n/a
C120	CSD	Elective Caesarean section	4400	Male	Breast	Breast	Every 3h	n/a	20 min	No	-	No	38	not done	n/a	n/a	No	No	n/a	n/a	No	No	n/a	No	n/a	n/a	n/a
C016	CSD	Elective Caesarean section	4520	Male	Breast	Breast	Every 2h	n/a	20 min	No	-	No	38	n/a	n/a	n/a	No			n/a			n/a	No	n/a	n/a	n/a
C019	CSD	Elective Caesarean section	4300	Male	Breast	Breast	Every 2h	n/a	20 min	No	-	No	39	n/a	n/a	n/a	No			n/a			n/a	No	n/a	n/a	n/a
n/a	Not available
	Diet
	Antibiotics
VD	Vaginal delivery
CSD	Caesarean section delivery

## Sheet: 6 months
Supplementary Data 4: 6 months metadata - Diet, antibiotic and growth characteristics
Study ID	Study Allocation	Delivery mode	Weight (g)	Gender	Feeding (milk)	Method of Administration	Frequency of feeds	Formula Volume	Breast Feed Duration	Antibiotics since last visit?	Class of antibiotic	Maternal antibiotics	Head Circumference	Baby Temperature	Infant Feeding Chart Completed	Highest Glucose since V4	Glucose date	NEC treatment in progress	Recent maternal Diarrhoea	Recent maternal Vomiting	Recent baby Diarrhoea	Recent baby Vomiting	Has either parent travelled abroad since V4	Which parent	Place of Travel	Notes		Breast Milk Sample	Breast Milk Sample date	Breast Milk Sample time	Breast Milk Sample collector	Blood Sample	Blood Sample date	Blood Sample time	Blood Sample collector	Mouth swab	Mouth swab date	Mouth swab time	Mouth swab collector	Nasal swab	Nasal swab date	Nasal swab time	Nasal swab collector	Stool Specimen	Stool Specimen date	Stool Specimen time	Stool Specimen collector	Anal swab	Anal swab date
C100	VD	Vaginal	6700	Female	Breast	Breast/Bottle	6-7/day	n/a	25 min	No	-	No	n/a	not done	Yes	n/a	n/a	No	Yes (July)	No	Yes (July)	No	Yes	n/a	England, Italy	pas de donnée collectée par Roxane lors de la visite concernant le poids. Informations reçues par courrier de la patient mais non completé… (poids 6700 g et taille 62 cm)--> CRF mis à jour.
C105	VD	Vaginal	6605	Male	Breast, Mixed	Breast, Mixed	4-5/day	n/a	30 min	No	-	No	42.3	not done	Yes	n/a	n/a	No	No	No	n/a	n/a	Yes	n/a	France, Belgium, Austria
C106	VD	Vaginal	6320	Male	Breast	Breast	Every 3-4h	n/a	20 min	No	-	No	41.5	not done	Yes	n/a	n/a	No	No	No	n/a	n/a	Yes	n/a	Bruxelles
C109	VD	Vaginal	7580	Male	Breast	Breast	4 times/day	180 mL	n/a	No	-	No	41.5	not done	Yes	n/a	n/a	No	No	No	n/a	n/a	No	n/a	n/a	données non notées sur le CRF mais données sources (poids 7580 g, taille 67 cm et Perimetre cranien 41.5 cm) --> CRF mis à jour.
C110	VD	Vaginal	7400	Male	Breast, Mixed	Mixed	10 times/day (+solid food)	n/a	n/a	No	-	No	66.5	not done	Yes	n/a	n/a	No	No	No	No	No	Yes	n/a	Germany, France, Belgium, Hungary
C117	VD	Vaginal	6040	Female	n/a	Breast, Bottle	8 times/day	n/a	15 min	No	-	No	41.5	not done	Yes	n/a	n/a	No	No	No	No	No	No	n/a	n/a
C101	VD	Vaginal	5200	Male	Formula	Bottle	5/day	160 mL	n/a	No	-	No	59	n/a	Yes	n/a	n/a	No	No	No	No	No	No	n/a	n/a
C005	VD	Vaginal	7100	Male	Formula	Bottle	Every 3h	180 mL	n/a	No	-	No	66	37.5	Yes	n/a	n/a	No	No	No	No	No	n/a	n/a	n/a
C009	VD	Vaginal	6200	Female	Breast	Breast	Every 2h	n/a	10 min	No	-	No	41.5	n/a	Yes	n/a	n/a	n/a	No	No	No	No	n/a	n/a	n/a
C010	VD	Vaginal	6670	Female	Formula	Bottle	Every 4h	150 ml	n/a	No	-	No	41	n/a	Yes	n/a	n/a	n/a	No	No	No	No	n/a	n/a	n/a
C018	VD	Vaginal	7250	Female	Breast	Breast	Every 3h	n/a	10 min	No	-	No	42.5	n/a	Yes	n/a	n/a	No	No	No	No	No	n/a	n/a	n/a
C111	CSD	Emergent Caesarean section	7000	Male	Breast, Mixed	Breast, Mixed	8 times/day	n/a	5 min	No	-	No	42	not done	n/a	n/a	n/a	No	No	No	No	No	Yes	n/a	Italy
C112	CSD	Elective Caesarean section	8250	Male	n/a	Bottle, Mixed	Every 3h	200 mL	n/a	No	-	No	43	n/a	Yes	n/a	n/a	No	n/a	No	No	No	No	n/a	n/a
C113	CSD	Elective Caesarean section	6150	Female	n/a	Bottle	3-4/day	210 mL	n/a	No	-	No	41.8	n/a	Yes	n/a	n/a	No	No	No	No	No	No	n/a	n/a	données non notées sur le CRF mais données sources (poids 6150 g, taille 61 cm et Perimetre cranien 41.8 cm) --> CRF mis à jour.
C114	CSD	Elective Caesarean section	6340	Female	n/a	Breast,Bottle	6/day	150 ml	20 min	No	-	No	41.5	not done	Yes	n/a	n/a	No	No	No	No	No	No	n/a	n/a
C118	CSD	Elective Caesarean section	7150	Male	Breast, Mixed	Breast, Mixed	Every 2h	n/a	5-7 min	No	-	No	41.5	not done	Yes	n/a	n/a	No	Yes	Yes	No	No	No	n/a	n/a
C119	CSD	Elective Caesarean section	4500	Female	Formula	Bottle	Every 4h	150 ml	10 min	No	-	No	56	not done	Yes	n/a	n/a	No	No	No	No	No	No	n/a	n/a
C120	CSD	Elective Caesarean section	6135	Male	Mixed	Breast, Mixed	Every 4-5h	n/a	10 min	No	-	No	40.5	n/a	Yes	n/a	n/a	No	No	No	No	No	No	n/a	n/a	données non notées sur le CRF mais données sources (poids 6135 g, taille 64 cm et Perimetre cranien 40.5 cm) --> CRF mis à jour.
C016	CSD	Elective Caesarean section	6200	Male	Breast	Breast	Every 2h	n/a	5 min	No	-	No	n/a	n/a	Yes	n/a	n/a	No	No	No	No	No	No	n/a	n/a
C019	CSD	Elective Caesarean section	7350	Male	Breast	Breast	Every	n/n	5 min	No	-	No	44.5	n/a	Yes	n/a	n/a	No	No	No	No	No	No	n/a	n/a
n/a	Not available
	Diet
	Antibiotics
VD	Vaginal delivery
CSD	Caesarean section delivery
[truncated: 6 more columns]

## Sheet: 1 year
Supplementary Data 3: 1 year metadata - Diet, antibiotic and growth characteristics
Study ID	Study Allocation	Delivery mode	Weight (g)	Gender	Feeding (milk)	Method of Administration	Frequency of feeds	Formula Volume	Feed Duration	Antibiotics since last visit?	Class of antibiotic	Maternal antibiotics	Head Circumference	Baby Temperature	Infant Feeding Chart Completed	Highest Glucose since V4	Glucose date	NEC treatment in progress	Recent maternal Diarrhoea	Recent maternal Vomiting	Recent baby Diarrhoea	Recent baby Vomiting	Has either parent travelled abroad since V4	Which parent	Place of Travel	Notes		Breast Milk Sample	Breast Milk Sample date	Breast Milk Sample time	Breast Milk Sample collector	Blood Sample	Blood Sample date	Blood Sample time	Blood Sample collector	Mouth swab	Mouth swab date	Mouth swab time	Mouth swab collector	Nasal swab	Nasal swab date	Nasal swab time	Nasal swab collector	Stool Specimen	Stool Specimen date	Stool Specimen time	Stool Specimen collector	Anal swab	Anal swab date
C100	VD	Vaginal	8500	Female	Formula, Mixed	Bottle, Mixed	5 times/day	240 ml	10 min	Yes (Amoxycilin)	penicillin	No	n/a	n/a	Yes	n/a	n/a	No	Yes	Yes	No	No	Yes	n/a	Germany
C105	VD	Vaginal	8805	Male	Breast, Mixed	Breast, Mixed	6 times/day	n/a	n/a	No	-	No	46.5	not done	Yes	n/a	n/a	No	No	No	No	No	No	n/a	n/a
C106	VD	Vaginal	7945	Male	Formula, Mixed	Bottle, Mixed	6 times/day	200 ml	15 min	Yes (missing)	n/a	No	44.7	not done	No	n/a	n/a	No	No	No	No	No	No	n/a	n/a
C109	VD	Vaginal	9440	Male	Formula, Mixed	Bottle, Mixed	5-6 times/day	n/a	n/a	n/a	n/a	n/a	44	n/a	n/a	n/a	n/a	n/a	n/a	n/a	n/a	n/a	n/a	n/a	n/a	CRF non encore envoyé car questionnaires non encore reçus. Visite effectuée le 30/09/2016. Poids 9440 g, Perimètre cranien 44.0 cm et taille 76 cm.
C110	VD	Vaginal	9440	Male	Breast	Bottle, Mixed	5 times/day	n/a	n/a	No	-	No	47	not done	Yes	n/a	n/a	No	No	No	No	No	Yes	n/a	Spain, Budapest, Germany	visite effectuée le 07/10/2016. CRF envoyé ce jour (poids 9440g, Perimètre cranien 47 cm et taille 77cm)
C117	VD	Vaginal	12300	Female	Formula	Bottle	6 times/day	210 ml	5 min	No	-	No	46.5	n/a	Yes	n/a	n/a	No	Yes	Yes	Yes	Yes	No	n/a	n/a
C101	VD	Vaginal	8650	Male	Formula, Mixed	Bottle, Mixed	5-6 times/day	180 ml	5 min	No	-	No	46	n/a	Yes	n/a	n/a	No	No	No	Yes	Yes	No	n/a	n/a
C005	VD	Vaginal	8800	Male	Formula	Bottle	5-6 times/day	n/a	n/a	No	-	No	77	n/a	Yes	n/a	n/a	No	Yes	No	No	No	Yes	n/a	France, Ireland, Germany
C009	VD	Vaginal	8700	Female	Breast	Breast, Mixed	5-6 times/day	210 ml	5 min	No	-	No	70	n/a	Yes	n/a	n/a	n/a	n/a	n/a	n/a	n/a	n/a	n/a	France
C010	VD	Vaginal	9200	Female	Formula, Mixed	Bottle, Mixed	5-6 times/day	n/a	n/a	No	-	Yes(ampicillin)	73.5	n/a	No	n/a	n/a	n/a	Yes	n/a	Yes	No	n/a	n/a	n/a
C018	VD	Vaginal	8750	Female	Formula, Mixed	Bottle, Mixed	5-6 times/day	n/a	n/a	No	-	No	n/a	n/a	Yes	n/a	n/a	No	Yes	No	No	No	n/a	n/a	n/a
C111	CSD	Emergent Caesarean section	8800	Male	Breast, Formula, Mixed	Breast, Mixed	4 times/day	20 ml	n/a	No	-	No	46	not done	n/a	n/a	n/a	No	No	No	No	No	No	n/a	n/a
C112	CSD	Elective Caesarean section	9880	Male	Formula, Mixed	Bottle	6 times/day	200 ml	5 min	No	-	No	47.5	not done	needs to be sent	n/a	n/a	No	No	No	No	No	Yes	n/a	Belgium
C113	CSD	Elective Caesarean section	7700	Female	Formula, Mixed	Mixed	6 times/day	240 ml	5 min	Yes (Clarithromycin)	macrolide	Yes (missing)	46	not done	Yes	n/a	n/a	n/a	No	No	No	No	Yes	n/a	n/a	CRF transféré le 30/09/2016 (taille 46cm, poids 7700g et perimetre cranien 46cm)
C114	CSD	Elective Caesarean section	8960	Female	Breast, Formula, Mixed	Breast, Mixed	6 times/day	n/a	n/a	n/a	n/a	n/a	n/a	n/a	Yes	n/a	n/a	No	n/a	No	No	No	n/a	n/a	n/a	visite sera réalisée le 13/10/2016
C118	CSD	Elective Caesarean section	9170	Male	n/a	n/a	7 times/day	n/a	n/a	n/a	n/a	n/a	n/a	n/a	Yes	n/a	n/a	No	n/a	No	No	No	n/a	n/a	n/a	visites non encore effectuées. Seront réalisées en novembre-décembre 2016.
C119	CSD	Elective Caesarean section	6300	Female	Formula, Mixed	Mixed	5 times/day	n/a	n/a	n/a	n/a	n/a	n/a	n/a	Yes	n/a	n/a	No	n/a	No	No	No	n/a	n/a	n/a	visites non encore effectuées. Seront réalisées en novembre-décembre 2016.
C120	CSD	Elective Caesarean section	7850	Male	Breast, Formula, Mixed	Bottle, Mixed	5-6 times/day	n/a	n/a	n/a	n/a	n/a	n/a	n/a	Yes	n/a	n/a	No	n/a	No	No	No	n/a	n/a	n/a	visites non encore effectuées. Seront réalisées en novembre-décembre 2016.
C016	CSD	Elective Caesarean section	9350	Male	Formula, Mixed	Bottle	5 times/day	n/a	n/a	No	-	No	71	n/a	Yes	n/a	n/a	No	Yes	No	Yes	No	n/a	n/a	n/a
C019	CSD	Elective Caesarean section	14100	Male	Breast, Formula, Mixed	Breast, Formula, Mixed	7 times/day	n/a	n/a	n/a	n/a	n/a	65	n/a	Yes	n/a	n/a	No	No	No	No	No	n/a	n/a	n/a
n/a	Not available
	Diet
	Antibiotics
VD	Vaginal delivery
CSD	Caesarean section delivery
[truncated: 6 more columns]
