# Supplementary material for: Persistence of birth mode-dependent effects on gut microbiome composition, immune system stimulation and antimicrobial resistance during the first year of life
Source: ISME Commun. 2021 Mar 26;1:8. doi: 10.1038/s43705-021-00003-5 (PMC9723731; doi:10.1038/s43705-021-00003-5)
Supplement: Supplementary file 16 — Supplementary Dtata 4 [file 43705_2021_3_MOESM16_ESM.xlsx]

## Sheet: AMR_HGT
Supplementary Data 2: HGT events between MAGs only pertaining to AMR genes																			Location-Gene1		Location-Gene2
SAMPLE	Gene_1	Gene_2	Identity	end_match	full_length_match	direction	Timepoint1	Timepoint2	Gene1_contig	Gene2_contig	AMR_contig_1	AMR_contig_2	origin_1	origin_2	Taxa_1	Taxa_2	AMR_cat_1	AMR_cat_2	Start	End	Start	End	AMR_geneID_1	AMR_geneID_2	AMR_genes via HGT	AMR
C112	V5_C112.metabat.30.contigs_00933	V6_C112.metabat.39.contigs_01853	88.452	no	no	V5_C112.metabat.30.contigs-->V6_C112.metabat.39.contigs	V5	V6	contig_25904	contig_75433	YES	YES	chr	unclassified	d__Bacteria;p__Firmicutes_A;c__Clostridia;o__Lachnospirales;f__Lachnospiraceae;g__Blautia_A;s__	d__Bacteria;p__Firmicutes_A;c__Clostridia;o__Lachnospirales;f__Lachnospiraceae;g__Dorea;s__	Diamino	Diamino	150	8010	91	8138	PROKKA_38069	PROKKA_114832	00936	01857	diaminopyrimidine
C113	V5_C113.metabat.5.contigs_00269	V4_C113.metabat.6.contigs_01846	100	no	no	V5_C113.metabat.5.contigs-->V4_C113.metabat.6.contigs	V5	V4	contig_6208	contig_17778	YES	YES	chr	unclassified	d__Bacteria;p__Firmicutes_A;c__Clostridia;o__Clostridiales;f__Clostridiaceae;g__Clostridium;s__	d__Bacteria;p__Firmicutes_A;c__Clostridia;o__Clostridiales;f__Clostridiaceae;g__Clostridium_P;s__	Glyco	Glyco	30681	39055	68	8438	PROKKA_19186	PROKKA_30675	00271	01844	glyco
C113	V6_C113.metabat.15_sub.contigs_00347	V5_C113.metabat.27.contigs_00361	82.416	no	no	V6_C113.metabat.15_sub.contigs-->V5_C113.metabat.27.contigs	V6	V5	contig_13928	contig_1659	YES	YES	chr	chr	d__Bacteria;p__Firmicutes_A;c__Clostridia;o__Lachnospirales;f__Lachnospiraceae;g__Tyzzerella;s__	d__Bacteria;p__Firmicutes_A;c__Clostridia;o__Lachnospirales;f__Lachnospiraceae;g__Ruminococcus_B;s__	Glyco	multidrug	2504	12746	24765	34691	x	x	x	x	x
C113	V6_C113.metabat.15_sub.contigs_01839	V5_C113.metabat.27.contigs_02270	81.633	no	no	V6_C113.metabat.15_sub.contigs-->V5_C113.metabat.27.contigs	V6	V5	contig_46243	contig_34743	YES	YES	chr	chr	d__Bacteria;p__Firmicutes_A;c__Clostridia;o__Lachnospirales;f__Lachnospiraceae;g__Tyzzerella;s__	d__Bacteria;p__Firmicutes_A;c__Clostridia;o__Lachnospirales;f__Lachnospiraceae;g__Ruminococcus_B;s__	Fluoro + multidrug + aminoglycoside	beta-lactam	88736	89190	35706	36161	x	x	x	x	x
C113	V6_C113.metabat.18.contigs_01035	V5_maxbin_output.002.contigs_00166	93.137	no	no	V6_C113.metabat.18.contigs-->V5_maxbin_output.002.contigs	V6	V5	contig_43507	contig_230	YES	YES	chr	chr	d__Bacteria;p__Firmicutes_A;c__Clostridia;o__Lachnospirales;f__Lachnospiraceae;g__Ruminococcus_B;s__	d__Bacteria;p__Firmicutes_A;c__Clostridia;o__Lachnospirales;f__Lachnospiraceae;g__Clostridium_M;s__	Fluoro + multidrug	Glyco + multidrug	28862	30609	55295	57069	x	x	x	x	x
C113	V6_C113.metabat.18.contigs_01036	V5_maxbin_output.002.contigs_00167	89.349	no	no	V6_C113.metabat.18.contigs-->V5_maxbin_output.002.contigs	V6	V5	contig_43507	contig_230	YES	YES	chr	chr	d__Bacteria;p__Firmicutes_A;c__Clostridia;o__Lachnospirales;f__Lachnospiraceae;g__Ruminococcus_B;s__	d__Bacteria;p__Firmicutes_A;c__Clostridia;o__Lachnospirales;f__Lachnospiraceae;g__Clostridium_M;s__	Fluoro + multidrug	Glyco + multidrug	28862	30609	55295	57069	x	x	x	x	x
C119	V4_maxbin_output.025.contigs_02549	V6_maxbin_output.001.contigs_05925	100.0	no	no	V4_maxbin_output.025.contigs-->V6_maxbin_output.001.contigs	V4	V6	contig_2568	contig_51791	YES	YES	chr + phage 2	chr	d__Bacteria;p__Firmicutes_A;c__Clostridia;o__Oscillospirales;f__Oscillospiraceae;g__Intestinimonas;s__	d__Bacteria;p__Firmicutes_A;c__Clostridia;o__Lachnospirales;f__Lachnospiraceae;g__Clostridium_M;s__	Glyco + multidrug	multidrug	multi	184064	21036	37410	COMKGNAB_25489	KELEIBEP_154729	02555;02556	05918;05919	multidrug
C119	V4_maxbin_output.025.contigs_02550	V6_maxbin_output.001.contigs_05924	100.0	no	no	V4_maxbin_output.025.contigs-->V6_maxbin_output.001.contigs	V4	V6	contig_2568	contig_51791	YES	YES	chr + phage 2	chr	d__Bacteria;p__Firmicutes_A;c__Clostridia;o__Oscillospirales;f__Oscillospiraceae;g__Intestinimonas;s__	d__Bacteria;p__Firmicutes_A;c__Clostridia;o__Lachnospirales;f__Lachnospiraceae;g__Clostridium_M;s__	Glyco + multidrug	multidrug	167118	185158	19942	37410	COMKGNAB_25490	KELEIBEP_154728	02555;02556	05918;05919	multidrug
C119	V5_V5_C119.metabat.15.contigs_01033	V6_V6_C119.metabat.24.contigs_03106	100.0	no	no	V5_V5_C119.metabat.15.contigs-->V6_V6_C119.metabat.24.contigs	V5	V6	contig_1583	contig_29518	YES	YES	chr	chr	d__Bacteria;p__Firmicutes;c__Bacilli;o__Lactobacillales;f__Enterococcaceae;g__Enterococcus;s__	d__Bacteria;p__Firmicutes_A;c__Clostridia;o__Lachnospirales;f__Lachnospiraceae;g__Roseburia;s__	multidrug	bacitracin + Glyco	165	6998	170	6952	x	x	x	x	x
C119	V5_V5_C119.metabat.15.contigs_01036	V6_V6_C119.metabat.24.contigs_03109	100.0	no	no	V5_V5_C119.metabat.15.contigs-->V6_V6_C119.metabat.24.contigs	V5	V6	contig_1583	contig_29518	YES	YES	chr	chr	d__Bacteria;p__Firmicutes;c__Bacilli;o__Lactobacillales;f__Enterococcaceae;g__Enterococcus;s__	d__Bacteria;p__Firmicutes_A;c__Clostridia;o__Lachnospirales;f__Lachnospiraceae;g__Roseburia;s__	multidrug	bacitracin + Glyco	165	6998	170	6952	x	x	x	x	x
C119	V5_V5_C119.metabat.15.contigs_01041	V6_V6_C119.metabat.24.contigs_03114	99925	no	no	V5_V5_C119.metabat.15.contigs-->V6_V6_C119.metabat.24.contigs	V5	V6	contig_1583	contig_29518	YES	YES	chr	chr	d__Bacteria;p__Firmicutes;c__Bacilli;o__Lactobacillales;f__Enterococcaceae;g__Enterococcus;s__	d__Bacteria;p__Firmicutes_A;c__Clostridia;o__Lachnospirales;f__Lachnospiraceae;g__Roseburia;s__	multidrug	bacitracin + Glyco	165	6998	170	6952	x	x	x	x	x
C119	V5_V5_C119.metabat.15.contigs_01843	V6_maxbin_output.009_sub.contigs_00485	77476	no	no	V5_V5_C119.metabat.15.contigs-->V6_maxbin_output.009_sub.contigs	V5	V6	contig_2994	contig_590	YES	YES	chr	chr	d__Bacteria;p__Firmicutes;c__Bacilli;o__Lactobacillales;f__Enterococcaceae;g__Enterococcus;s__	d__Bacteria;p__Firmicutes_A;c__Clostridia;o__Lachnospirales;f__Lachnospiraceae;g__Clostridium_M;s__	multidrug + mupirocin + beta-lactam + aminoglycoside	Glyco + multidrug	118903	122824	36250;47180	37601;47715	JOGDKDO_17511	KELEIBEP_12280	01841	00476	multidrug
C119	V5_V5_C119.metabat.38.contigs_01334	V6_V6_C119.metabat.24.contigs_00236	94811	no	no	V5_V5_C119.metabat.38.contigs-->V6_V6_C119.metabat.24.contigs	V5	V6	contig_40758	contig_203	YES	YES	chr	chr	d__Bacteria;p__Firmicutes_A;c__Clostridia;o__Lachnospirales;f__Lachnospiraceae;g__Ruminococcus_B;s__	d__Bacteria;p__Firmicutes_A;c__Clostridia;o__Lachnospirales;f__Lachnospiraceae;g__Roseburia;s__	tet + bacitracin +multidrug + phenicol + MLS	multidrug	5643	9990	8442	13100	JOGDGKDO_99573	KELEIBEP_03947	01334	00236	multidrug
C119	V5_V5_C119.metabat.38.contigs_01335	V6_V6_C119.metabat.24.contigs_00235	98.27	no	no	V5_V5_C119.metabat.38.contigs-->V6_V6_C119.metabat.24.contigs	V5	V6	contig_40758	contig_203	YES	YES	chr	chr	d__Bacteria;p__Firmicutes_A;c__Clostridia;o__Lachnospirales;f__Lachnospiraceae;g__Ruminococcus_B;s__	d__Bacteria;p__Firmicutes_A;c__Clostridia;o__Lachnospirales;f__Lachnospiraceae;g__Roseburia;s__	tet + bacitracin +multidrug + phenicol + MLS	multidrug	5643	9990	8442	13100	JOGDGKDO_99574	KELEIBEP_03946	01335	00235	multidrug
C119	V5_V5_C119.metabat.38.contigs_01357	V6_maxbin_output.031_sub.contigs_01410	85281	no	no	V5_V5_C119.metabat.38.contigs-->V6_maxbin_output.031_sub.contigs	V5	V6	contig_40758	contig_1747	YES	YES	chr	unclassified	d__Bacteria;p__Firmicutes_A;c__Clostridia;o__Lachnospirales;f__Lachnospiraceae;g__Ruminococcus_B;s__	d__Bacteria;p__Firmicutes_A;c__Clostridia;o__Lachnospirales;f__Lachnospiraceae;g__Lachnospira;s__	tet + bacitracin +multidrug + phenicol + MLS	bacitracin + multidrug	26293	26528	146876	147965	x	x	x	x	x
C119	V6_maxbin_output.001.contigs_00251	V5_maxbin_output.002_sub.contigs_02792	77778	no	no	V5_maxbin_output.002_sub.contigs-->V6_maxbin_output.001.contigs	V6	V5	contig_415	contig_29476	YES	YES	chr	chr	d__Bacteria;p__Firmicutes_A;c__Clostridia;o__Lachnospirales;f__Lachnospiraceae;g__Clostridium_M;s__	d__Bacteria;p__Firmicutes_A;c__Clostridia;o__Lachnospirales;f__Lachnospiraceae;g__Blautia;s__	Glyco + multidrug	multidrug	109958	116708	434	5527	x	x	x	x	x
C119	V6_maxbin_output.001.contigs_00247	V5_maxbin_output.002_sub.contigs_02788	76956	no	no	V5_maxbin_output.002_sub.contigs-->V6_maxbin_output.001.contigs	V6	V5	contig_415	contig_29476	YES	YES	chr	chr	d__Bacteria;p__Firmicutes_A;c__Clostridia;o__Lachnospirales;f__Lachnospiraceae;g__Clostridium_M;s__	d__Bacteria;p__Firmicutes_A;c__Clostridia;o__Lachnospirales;f__Lachnospiraceae;g__Blautia;s__	Glyco + multidrug	multidrug	109958	116708	434	5527	x	x	x	x	x

## Sheet: Contigs_AMR_Prophage
Supplmentary Data 2: Number of contigs with both AMR and prophage signature genes
Sample		Day 5	1 month	6 months	1 year
VD	C100	0	9	2	0
	C105	1	6	5	8
	C106	7	3	5	6
	C109	0	3	3	20
	C110	1	0	3	14
	C111	5	3	1	8
	C117	1	3	2	11
CSD	C101	2	3	16	8
	C112	6	14	2	6
	C113	0	6	5	6
	C114	5	2	1	10
	C119	1	13	7	11
	C120	3	2	0	2

## Sheet: Prophage_sequences
Supllmentary Data 2: Prophage sequences from C119: length and localisation on contig
Neonate: C119, contig_2568
Sequence	Begin	End	length	Strand	KEGG_Virus_BLASTN_top_hit	KEGG_Virus_BLASTN_annotation
Prophage	19570	19593	23	forward	vg:22111264	Escherichia phage 121Q; hypothetical protein
Prophage	18338	18322	16	reverse	vg:22111264	Escherichia phage 121Q; hypothetical protein
Prophage	173769	173795	26	forward	vg:9712942	Escherichia virus RB16; gp13 neck protein
Prophage	197383	197398	15	forward	vg:14016949	Aeromonas phage Aes508; hypothetical protein
Prophage	194933	194900	33	reverse	vg:14675529	Enterobacteria phage UAB_Phi78; DNA polymerase
Prophage	162508	162493	15	reverse	vg:29061171	Escherichia phage Gluttony; hypothetical protein
Prophage	189315	189300	15	reverse	vg:20964490	Tench rhabdovirus; matrix protein
Prophage	193446	193464	18	forward	vg:16806758	Salmonella virus iEPS5; hypothetical protein
Prophage	194746	194730	16	reverse	vg:1494295	Escherichia phage RB69; large terminase protein
Prophage	179377	179356	21	reverse	vg:29068828	Erwinia phage vB_EamM_Caitlin; putative thymidylate synthase
Mother: C119, contig_76143
Sequence	Begin	End	length	Strand	KEGG_Virus_BLASTN_top_hit	KEGG_Virus_BLASTN_annotation
Prophage	16842	16889	47	forward	vg:37618289	Rhinolophus ferrumequinum papillomavirus 1; putative late L2 protein
Prophage	16667	16758	91	forward	vg:1262905	Pseudomonas virus D3; hypothetical protein
Prophage	7953	8023	70	forward	vg:26648281	Bacillus phage phi4B1; terminase large subunit

## Sheet: HGT_per_sample
Supplementary Data 4: HGT events between MAGs across all timepoints per sample
C100
Gene_1	Gene_2	Identity	end_match	full_length_match	direction	Gene1_contig	Gene2_contig	Timepoint1	Timepoint2	Test_for_AMR	AMR_contig_1	AMR_contig_2
V4_maxbin_output.003.contigs_00978	V3_maxbin_output.004_sub.contigs_00394	100	no	no	V4_maxbin_output.003.contigs-->V3_maxbin_output.004_sub.contigs	contig_276	contig_122	V4	V3	Test	NO	NO
V4_maxbin_output.003.contigs_01259	V3_maxbin_output.004_sub.contigs_03744	100	no	no	V4_maxbin_output.003.contigs-->V3_maxbin_output.004_sub.contigs	contig_460	contig_1200	V4	V3	Test	NO	NO
C101
V4_maxbin_output.004_sub.contigs_02868	V4_C101.metabat.5.contigs_00982	71.791	no	no	V4_maxbin_output.004_sub.contigs-->V4_C101.metabat.5.contigs	contig_19315	contig_9963	V4	V4	Do_not_test
V6_C101.metabat.1.contigs_02904	V6_C101.metabat.57.contigs_00576	78.686	no	no	V6_C101.metabat.1.contigs-->V6_C101.metabat.57.contigs	contig_3098	contig_2627	V6	V6	Do_not_test
V6_C101.metabat.30.contigs_01478	V6_C101.metabat.56.contigs_01595	81.746	no	no	V6_C101.metabat.30.contigs-->V6_C101.metabat.56.contigs	contig_14848	contig_9709	V6	V6	Do_not_test
V6_C101.metabat.34.contigs_02462	V5_maxbin_output.005.contigs_00890	79.851	no	no	V6_C101.metabat.34.contigs-->V5_maxbin_output.005.contigs	contig_74975	contig_9775	V6	V5	Test	NO	YES
V6_C101.metabat.56.contigs_00088	V6_C101.metabat.30.contigs_02097	86.975	no	no	V6_C101.metabat.56.contigs-->V6_C101.metabat.30.contigs	contig_149	contig_30856	V6	V6	Do_not_test
V6_C101.metabat.56.contigs_00156	V6_C101.metabat.30.contigs_02095	91.379	no	no	V6_C101.metabat.56.contigs-->V6_C101.metabat.30.contigs	contig_581	contig_30856	V6	V6	Do_not_test
V6_C101.metabat.56.contigs_01000	V6_C101.metabat.30.contigs_02392	92.348	no	no	V6_C101.metabat.56.contigs-->V6_C101.metabat.30.contigs	contig_2862	contig_45514	V6	V6	Do_not_test
V6_C101.metabat.56.contigs_01208	V6_C101.metabat.30.contigs_01086	77.792	no	no	V6_C101.metabat.30.contigs-->V6_C101.metabat.56.contigs	contig_5976	contig_8497	V6	V6	Do_not_test
V6_C101.metabat.56.contigs_01429	V6_C101.metabat.30.contigs_00994	77.08	no	no	V6_C101.metabat.56.contigs-->V6_C101.metabat.30.contigs	contig_7338	contig_5417	V6	V6	Do_not_test
V6_C101.metabat.56.contigs_02814	V6_C101.metabat.30.contigs_00159	77.932	no	no	V6_C101.metabat.56.contigs-->V6_C101.metabat.30.contigs	contig_42955	contig_643	V6	V6	Do_not_test
V6_C101.metabat.56.contigs_02964	V6_C101.metabat.30.contigs_01804	77.837	no	no	V6_C101.metabat.30.contigs-->V6_C101.metabat.56.contigs	contig_47836	contig_18589	V6	V6	Do_not_test
V6_C101.metabat.56.contigs_02985	V6_C101.metabat.30.contigs_02095	97.297	no	no	V6_C101.metabat.56.contigs-->V6_C101.metabat.30.contigs	contig_56190	contig_30856	V6	V6	Do_not_test
V6_C101.metabat.56.contigs_02986	V6_C101.metabat.30.contigs_02096	87.306	no	no	V6_C101.metabat.56.contigs-->V6_C101.metabat.30.contigs	contig_56190	contig_30856	V6	V6	Do_not_test
V6_C101.metabat.56.contigs_03189	V6_C101.metabat.57.contigs_01908	78.501	no	no	V6_C101.metabat.56.contigs-->V6_C101.metabat.57.contigs	contig_58522	contig_18939	V6	V6	Do_not_test
V6_C101.metabat.57.contigs_01495	V6_C101.metabat.1.contigs_02967	77.143	no	no	V6_C101.metabat.1.contigs-->V6_C101.metabat.57.contigs	contig_8594	contig_3202	V6	V6	Do_not_test
V6_C101.metabat.57.contigs_01967	V6_C101.metabat.56.contigs_02201	80.368	no	no	V6_C101.metabat.57.contigs-->V6_C101.metabat.56.contigs	contig_19009	contig_29311	V6	V6	Do_not_test
V6_C101.metabat.57.contigs_02937	V6_C101.metabat.56.contigs_00094	77.333	no	no	V6_C101.metabat.57.contigs-->V6_C101.metabat.56.contigs	contig_52888	contig_296	V6	V6	Do_not_test
V6_maxbin_output.011_sub.contigs_01971	V5_maxbin_output.001.contigs_00142	78.232	no	no	V6_maxbin_output.011_sub.contigs-->V5_maxbin_output.001.contigs	contig_31000	contig_130	V6	V5	Test	NO	NO
V6_maxbin_output.019_sub.contigs_00807	V6_C101.metabat.6.contigs_01261	74.667	no	no	V6_maxbin_output.019_sub.contigs-->V6_C101.metabat.6.contigs	contig_21699	contig_44202	V6	V6	Do_not_test
V6_maxbin_output.019_sub.contigs_02156	V5_maxbin_output.011.contigs_02473	98.901	no	no	V6_maxbin_output.019_sub.contigs-->V5_maxbin_output.011.contigs	contig_54921	contig_33375	V6	V5	Test	NO	YES
C105
V4_V4_C105.metabat.6.contigs_00754	V5_V5_C105.metabat.5.contigs_03104	91.156	no	no	V4_V4_C105.metabat.6.contigs-->V5_V5_C105.metabat.5.contigs	contig_765	contig_25427	V4	V5	Test	NO	NO
C106
V3_V3_C106.metabat.7.contigs_01533	V6_C106.metabat.9.contigs_01010	99.491	no	no	V6_C106.metabat.9.contigs-->V3_V3_C106.metabat.7.contigs	contig_686	contig_17959	V3	V6	Test	NO	NO
V4_maxbin_output.005_sub.contigs_00182	V5_maxbin_output.008.contigs_02487	73.894	no	no	V4_maxbin_output.005_sub.contigs-->V5_maxbin_output.008.contigs	contig_972	contig_11984	V4	V5	Test	YES	NO
V4_maxbin_output.005_sub.contigs_00216	V5_maxbin_output.008.contigs_01013	77.471	no	no	V4_maxbin_output.005_sub.contigs-->V5_maxbin_output.008.contigs	contig_1047	contig_5023	V4	V5	Test	YES	NO
V4_maxbin_output.005_sub.contigs_00479	V6_C106.metabat.28.contigs_01507	73.167	no	no	V4_maxbin_output.005_sub.contigs-->V6_C106.metabat.28.contigs	contig_3161	contig_28116	V4	V6	Test	NO	NO
V4_maxbin_output.005_sub.contigs_01339	V5_maxbin_output.008.contigs_01084	75.403	no	no	V4_maxbin_output.005_sub.contigs-->V5_maxbin_output.008.contigs	contig_6302	contig_5650	V4	V5	Test	YES	NO
V4_maxbin_output.005_sub.contigs_01373	V6_C106.metabat.9.contigs_00751	82.347	no	no	V4_maxbin_output.005_sub.contigs-->V6_C106.metabat.9.contigs	contig_6977	contig_13705	V4	V6	Test	NO	NO
V6_maxbin_output.009.contigs_01542	V6_maxbin_output.004_sub.contigs_01265	93.215	no	no	V6_maxbin_output.009.contigs-->V6_maxbin_output.004_sub.contigs	contig_12240	contig_12439	V6	V6	Do_not_test
V6_maxbin_output.009.contigs_03563	V6_C106.metabat.28.contigs_02221	76.948	no	no	V6_maxbin_output.009.contigs-->V6_C106.metabat.28.contigs	contig_33215	contig_40979	V6	V6	Do_not_test
C109
V5_V5_C109.metabat.6_sub.contigs_02049	V6_V6_C109.metabat.3.contigs_00022	100	no	no	V5_V5_C109.metabat.6_sub.contigs-->V6_V6_C109.metabat.3.contigs	contig_30806	contig_53	V5	V6	Test	NO	NO
V5_V5_C109.metabat.6_sub.contigs_02617	V6_V6_C109.metabat.63_sub.contigs_01996	99.799	no	no	V5_V5_C109.metabat.6_sub.contigs-->V6_V6_C109.metabat.63_sub.contigs	contig_41471	contig_16747	V5	V6	Test	YES	NO
V5_V5_C109.metabat.6_sub.contigs_02618	V6_V6_C109.metabat.63_sub.contigs_01997	99.314	no	no	V5_V5_C109.metabat.6_sub.contigs-->V6_V6_C109.metabat.63_sub.contigs	contig_41471	contig_16747	V5	V6	Test	YES	NO
V5_V5_C109.metabat.6_sub.contigs_02623	V6_V6_C109.metabat.63_sub.contigs_02002	100	no	no	V5_V5_C109.metabat.6_sub.contigs-->V6_V6_C109.metabat.63_sub.contigs	contig_41471	contig_16747	V5	V6	Test	YES	NO
V5_V5_C109.metabat.6_sub.contigs_02635	V6_V6_C109.metabat.63_sub.contigs_02014	98.661	no	no	V5_V5_C109.metabat.6_sub.contigs-->V6_V6_C109.metabat.63_sub.contigs	contig_41471	contig_16747	V5	V6	Test	YES	NO
V6_V6_C109.metabat.43.contigs_02348	V5_V5_C109.metabat.23.contigs_01959	84.598	no	no	V6_V6_C109.metabat.43.contigs-->V5_V5_C109.metabat.23.contigs	contig_53683	contig_47480	V6	V5	Test	NO	NO
V6_V6_C109.metabat.70.contigs_00614	V6_V6_C109.metabat.26.contigs_00111	96.232	no	no	V6_V6_C109.metabat.70.contigs-->V6_V6_C109.metabat.26.contigs	contig_4923	contig_1913	V6	V6	Do_not_test
V6_V6_C109.metabat.71.contigs_00178	V6_V6_C109.metabat.63_sub.contigs_02509	89.13	no	no	V6_V6_C109.metabat.71.contigs-->V6_V6_C109.metabat.63_sub.contigs	contig_1738	contig_22523	V6	V6	Do_not_test
V6_V6_C109.metabat.71.contigs_00181	V6_V6_C109.metabat.63_sub.contigs_02510	87.195	no	no	V6_V6_C109.metabat.71.contigs-->V6_V6_C109.metabat.63_sub.contigs	contig_1738	contig_22523	V6	V6	Do_not_test
V6_V6_C109.metabat.71.contigs_01217	V6_maxbin_output.016_sub.contigs_00878	81.425	no	no	V6_V6_C109.metabat.71.contigs-->V6_maxbin_output.016_sub.contigs	contig_19702	contig_2041	V6	V6	Do_not_test
V6_V6_C109.metabat.71.contigs_01387	V6_maxbin_output.003.contigs_00578	78.045	no	no	V6_V6_C109.metabat.71.contigs-->V6_maxbin_output.003.contigs	contig_21560	contig_711	V6	V6	Do_not_test
V6_V6_C109.metabat.71.contigs_01577	V6_V6_C109.metabat.41.contigs_00003	73.246	no	no	V6_V6_C109.metabat.71.contigs-->V6_V6_C109.metabat.41.contigs	contig_24089	contig_1263	V6	V6	Do_not_test
V6_V6_C109.metabat.71.contigs_01797	V6_maxbin_output.012.contigs_00576	78.078	no	no	V6_V6_C109.metabat.71.contigs-->V6_maxbin_output.012.contigs	contig_28640	contig_1621	V6	V6	Do_not_test
V6_V6_C109.metabat.71.contigs_02607	V6_maxbin_output.016_sub.contigs_02267	78.219	no	no	V6_V6_C109.metabat.71.contigs-->V6_maxbin_output.016_sub.contigs	contig_52949	contig_60545	V6	V6	Do_not_test
V6_V6_C109.metabat.71.contigs_02609	V6_maxbin_output.016_sub.contigs_02265	77.673	no	no	V6_V6_C109.metabat.71.contigs-->V6_maxbin_output.016_sub.contigs	contig_52949	contig_60545	V6	V6	Do_not_test
V6_V6_C109.metabat.71.contigs_02610	V6_maxbin_output.016_sub.contigs_02264	79.152	no	no	V6_V6_C109.metabat.71.contigs-->V6_maxbin_output.016_sub.contigs	contig_52949	contig_60545	V6	V6	Do_not_test
V6_V6_C109.metabat.71.contigs_02909	V6_V6_C109.metabat.28_sub.contigs_03120	77.648	no	no	V6_V6_C109.metabat.71.contigs-->V6_V6_C109.metabat.28_sub.contigs	contig_60479	contig_61440	V6	V6	Do_not_test
V6_V6_C109.metabat.71.contigs_03396	V6_maxbin_output.003.contigs_01606	83.012	no	no	V6_V6_C109.metabat.71.contigs-->V6_maxbin_output.003.contigs	contig_73128	contig_5258	V6	V6	Do_not_test
C110
V6_V6_C110.metabat.49.contigs_01584	V5_maxbin_output.002.contigs_02259	70.468	no	no	V5_maxbin_output.002.contigs-->V6_V6_C110.metabat.49.contigs	contig_69638	contig_839	V6	V5	Test	NO	YES
C111
V6_C111.metabat.3.contigs_01336	V6_C111.metabat.33.contigs_02219	80.594	no	no	V6_C111.metabat.3.contigs-->V6_C111.metabat.33.contigs	contig_86665	contig_45142	V6	V6	Do_not_test
V6_C111.metabat.3.contigs_01338	V6_C111.metabat.33.contigs_02217	82.03	no	no	V6_C111.metabat.3.contigs-->V6_C111.metabat.33.contigs	contig_86665	contig_45142	V6	V6	Do_not_test
V6_maxbin_output.003_sub.contigs_00060	V6_maxbin_output.009.contigs_00654	78.083	no	no	V6_maxbin_output.003_sub.contigs-->V6_maxbin_output.009.contigs	contig_7740	contig_6211	V6	V6	Do_not_test
V6_maxbin_output.003_sub.contigs_00720	V6_maxbin_output.009.contigs_01691	79.661	no	no	V6_maxbin_output.003_sub.contigs-->V6_maxbin_output.009.contigs	contig_18541	contig_43996	V6	V6	Do_not_test
V6_maxbin_output.003_sub.contigs_00722	V6_maxbin_output.009.contigs_01693	75.5	no	no	V6_maxbin_output.003_sub.contigs-->V6_maxbin_output.009.contigs	contig_18541	contig_43996	V6	V6	Do_not_test
V6_maxbin_output.003_sub.contigs_01661	V6_maxbin_output.016_sub.contigs_01530	85	no	no	V6_maxbin_output.003_sub.contigs-->V6_maxbin_output.016_sub.contigs	contig_43335	contig_57223	V6	V6	Do_not_test
C112
V4_maxbin_output.012.contigs_01806	V4_maxbin_output.011.contigs_00575	78.065	no	no	V4_maxbin_output.012.contigs-->V4_maxbin_output.011.contigs	contig_8910	contig_2695	V4	V4	Do_not_test
V5_C112.metabat.30.contigs_00392	V5_C112.metabat.6.contigs_00978	80.634	no	no	V5_C112.metabat.30.contigs-->V5_C112.metabat.6.contigs	contig_10602	contig_34389	V5	V5	Do_not_test
V5_C112.metabat.30.contigs_00545	V6_C112.metabat.53.contigs_00765	99.811	no	no	V5_C112.metabat.30.contigs-->V6_C112.metabat.53.contigs	contig_16460	contig_42858	V5	V6	Test	NO	NO
V5_C112.metabat.30.contigs_00933	V6_C112.metabat.39.contigs_01853	88.452	no	no	V5_C112.metabat.30.contigs-->V6_C112.metabat.39.contigs	contig_25904	contig_75433	V5	V6	Test	YES	YES
V5_C112.metabat.30.contigs_00990	V6_C112.metabat.50.contigs_01694	89.062	no	no	V5_C112.metabat.30.contigs-->V6_C112.metabat.50.contigs	contig_26448	contig_65856	V5	V6	Test	NO	NO
V5_C112.metabat.30.contigs_01283	V6_C112.metabat.39.contigs_02252	81.045	no	no	V5_C112.metabat.30.contigs-->V6_C112.metabat.39.contigs	contig_32667	contig_93262	V5	V6	Test	NO	NO
V5_C112.metabat.30.contigs_01348	V6_C112.metabat.23.contigs_03055	79.88	no	no	V5_C112.metabat.30.contigs-->V6_C112.metabat.23.contigs	contig_36342	contig_94526	V5	V6	Test	YES	NO
V5_C112.metabat.30.contigs_01358	V6_C112.metabat.39.contigs_00104	82.742	no	no	V5_C112.metabat.30.contigs-->V6_C112.metabat.39.contigs	contig_36342	contig_9502	V5	V6	Test	YES	NO
V5_C112.metabat.30.contigs_01574	V6_C112.metabat.53.contigs_00574	85.725	no	no	V5_C112.metabat.30.contigs-->V6_C112.metabat.53.contigs	contig_40480	contig_18407	V5	V6	Test	NO	NO
V5_C112.metabat.30.contigs_01977	V6_C112.metabat.23.contigs_02325	80.359	no	no	V5_C112.metabat.30.contigs-->V6_C112.metabat.23.contigs	contig_56236	contig_68830	V5	V6	Test	YES	NO
V5_C112.metabat.30.contigs_02203	V6_C112.metabat.8.contigs_01126	79.364	no	no	V5_C112.metabat.30.contigs-->V6_C112.metabat.8.contigs	contig_67589	contig_46273	V5	V6	Test	NO	YES
V5_C112.metabat.30.contigs_02229	V5_maxbin_output.005.contigs_00428	82.213	no	no	V5_C112.metabat.30.contigs-->V5_maxbin_output.005.contigs	contig_67730	contig_4349	V5	V5	Do_not_test
V5_C112.metabat.30.contigs_02353	V6_C112.metabat.33.contigs_00076	83.528	no	no	V5_C112.metabat.30.contigs-->V6_C112.metabat.33.contigs	contig_70792	contig_9165	V5	V6	Test	NO	YES
V5_C112.metabat.30.contigs_02462	V6_C112.metabat.33.contigs_02318	81.713	no	no	V5_C112.metabat.30.contigs-->V6_C112.metabat.33.contigs	contig_73341	contig_96527	V5	V6	Test	NO	NO
V5_C112.metabat.30.contigs_02644	V6_C112.metabat.39.contigs_01511	82.483	no	no	V5_C112.metabat.30.contigs-->V6_C112.metabat.39.contigs	contig_80214	contig_68305	V5	V6	Test	NO	NO
V5_maxbin_output.013_sub.contigs_01448	V4_C112.metabat.17.contigs_00515	78.352	no	no	V4_C112.metabat.17.contigs-->V5_maxbin_output.013_sub.contigs	contig_51326	contig_4022	V5	V4	Test	NO	NO
V5_maxbin_output.014_sub.contigs_00180	V6_C112.metabat.25.contigs_00595	86.299	no	no	V5_maxbin_output.014_sub.contigs-->V6_C112.metabat.25.contigs	contig_1471	contig_8966	V5	V6	Test	NO	NO
V6_maxbin_output.006_sub.contigs_00400	V6_C112.metabat.53.contigs_00651	78.224	no	no	V6_maxbin_output.006_sub.contigs-->V6_C112.metabat.53.contigs	contig_19376	contig_24385	V6	V6	Do_not_test
V6_maxbin_output.006_sub.contigs_00410	V6_C112.metabat.8.contigs_01135	78.833	no	no	V6_maxbin_output.006_sub.contigs-->V6_C112.metabat.8.contigs	contig_19376	contig_46273	V6	V6	Do_not_test
V6_maxbin_output.006_sub.contigs_00504	V6_C112.metabat.8.contigs_02955	79.004	no	no	V6_maxbin_output.006_sub.contigs-->V6_C112.metabat.8.contigs	contig_23997	contig_101644	V6	V6	Do_not_test
V6_maxbin_output.006_sub.contigs_00607	V6_C112.metabat.23.contigs_00106	79.303	no	no	V6_maxbin_output.006_sub.contigs-->V6_C112.metabat.23.contigs	contig_26464	contig_1463	V6	V6	Do_not_test
V6_maxbin_output.006_sub.contigs_00689	V6_C112.metabat.8.contigs_02947	85.928	no	no	V6_maxbin_output.006_sub.contigs-->V6_C112.metabat.8.contigs	contig_26464	contig_101644	V6	V6	Do_not_test
V6_maxbin_output.006_sub.contigs_00848	V6_C112.metabat.21.contigs_00220	75.455	no	no	V6_maxbin_output.006_sub.contigs-->V6_C112.metabat.21.contigs	contig_31719	contig_16867	V6	V6	Do_not_test
V6_maxbin_output.006_sub.contigs_01375	V6_C112.metabat.8.contigs_01330	82.78	no	no	V6_maxbin_output.006_sub.contigs-->V6_C112.metabat.8.contigs	contig_50685	contig_54049	V6	V6	Do_not_test
V6_maxbin_output.006_sub.contigs_02174	V6_C112.metabat.23.contigs_00393	77.99	no	no	V6_maxbin_output.006_sub.contigs-->V6_C112.metabat.23.contigs	contig_107818	contig_18473	V6	V6	Do_not_test
V6_maxbin_output.006_sub.contigs_02261	V6_C112.metabat.53.contigs_00574	83.359	no	no	V6_maxbin_output.006_sub.contigs-->V6_C112.metabat.53.contigs	contig_108175	contig_18407	V6	V6	Do_not_test
V6_C112.metabat.39.contigs_00901	V5_C112.metabat.17.contigs_00694	86.005	no	no	V6_C112.metabat.39.contigs-->V5_C112.metabat.17.contigs	contig_41162	contig_30246	V6	V5	Test	YES	NO
C113
V4_C113.metabat.2.contigs_00260	V4_C113.metabat.6.contigs_00003	84.867	no	no	V4_C113.metabat.6.contigs-->V4_C113.metabat.2.contigs	contig_7845	contig_1888	V4	V4	Do_not_test
V4_C113.metabat.4.contigs_02286	V3_V3_C113.metabat.8.contigs_00701	74.225	no	no	V4_C113.metabat.4.contigs-->V3_V3_C113.metabat.8.contigs	contig_37523	contig_350	V4	V3	Test	NO	NO
V5_C113.metabat.11.contigs_01312	V6_C113.metabat.4.contigs_01834	75.932	no	no	V5_C113.metabat.11.contigs-->V6_C113.metabat.4.contigs	contig_34995	contig_45567	V5	V6	Test	NO	NO
V5_C113.metabat.5.contigs_00250	V4_C113.metabat.6.contigs_02376	87.624	no	no	V5_C113.metabat.5.contigs-->V4_C113.metabat.6.contigs	contig_6208	contig_24894	V5	V4	Test	YES	NO
V5_C113.metabat.5.contigs_00269	V4_C113.metabat.6.contigs_01846	100	no	no	V5_C113.metabat.5.contigs-->V4_C113.metabat.6.contigs	contig_6208	contig_17778	V5	V4	Test	YES	YES
V5_C113.metabat.5.contigs_00942	V6_maxbin_output.004.contigs_02508	75.718	no	no	V5_C113.metabat.5.contigs-->V6_maxbin_output.004.contigs	contig_14150	contig_54514	V5	V6	Test	NO	NO
V5_C113.metabat.5.contigs_03016	V4_C113.metabat.6.contigs_02281	97.967	no	no	V5_C113.metabat.5.contigs-->V4_C113.metabat.6.contigs	contig_43263	contig_24355	V5	V4	Test	NO	YES
V5_C113.metabat.5.contigs_03017	V4_C113.metabat.6.contigs_02282	99.552	no	no	V5_C113.metabat.5.contigs-->V4_C113.metabat.6.contigs	contig_43263	contig_24355	V5	V4	Test	NO	YES
V5_C113.metabat.5.contigs_03018	V4_C113.metabat.6.contigs_02283	99.545	no	no	V5_C113.metabat.5.contigs-->V4_C113.metabat.6.contigs	contig_43263	contig_24355	V5	V4	Test	NO	YES
V5_C113.metabat.5.contigs_03019	V4_C113.metabat.6.contigs_02284	99.691	no	no	V5_C113.metabat.5.contigs-->V4_C113.metabat.6.contigs	contig_43263	contig_24355	V5	V4	Test	NO	YES
V5_C113.metabat.5.contigs_03025	V4_C113.metabat.6.contigs_02290	99.435	no	no	V5_C113.metabat.5.contigs-->V4_C113.metabat.6.contigs	contig_43263	contig_24355	V5	V4	Test	NO	YES
V5_C113.metabat.5.contigs_03027	V4_C113.metabat.6.contigs_02292	99.476	no	no	V5_C113.metabat.5.contigs-->V4_C113.metabat.6.contigs	contig_43263	contig_24355	V5	V4	Test	NO	YES
V5_C113.metabat.5.contigs_03028	V4_C113.metabat.6.contigs_02293	100	no	no	V5_C113.metabat.5.contigs-->V4_C113.metabat.6.contigs	contig_43263	contig_24355	V5	V4	Test	NO	YES
V5_C113.metabat.5.contigs_03030	V4_C113.metabat.6.contigs_02295	99.798	no	no	V5_C113.metabat.5.contigs-->V4_C113.metabat.6.contigs	contig_43263	contig_24355	V5	V4	Test	NO	YES
V5_C113.metabat.5.contigs_03032	V4_C113.metabat.6.contigs_02297	100	no	no	V5_C113.metabat.5.contigs-->V4_C113.metabat.6.contigs	contig_43263	contig_24355	V5	V4	Test	NO	YES
V5_maxbin_output.004_sub.contigs_05101	V6_C113.metabat.23.contigs_03309	92.101	no	no	V6_C113.metabat.23.contigs-->V5_maxbin_output.004_sub.contigs	contig_33474	contig_68076	V5	V6	Test	NO	YES
V5_maxbin_output.008.contigs_00091	V6_C113.metabat.4.contigs_01834	77.9	no	no	V5_maxbin_output.008.contigs-->V6_C113.metabat.4.contigs	contig_68	contig_45567	V5	V6	Test	NO	NO
V6_C113.metabat.15_sub.contigs_00277	V5_C113.metabat.27.contigs_02033	82.292	no	no	V6_C113.metabat.15_sub.contigs-->V5_C113.metabat.27.contigs	contig_2187	contig_30240	V6	V5	Test	NO	NO
V6_C113.metabat.15_sub.contigs_00332	V6_maxbin_output.006.contigs_02823	88.193	no	no	V6_C113.metabat.15_sub.contigs-->V6_maxbin_output.006.contigs	contig_8838	contig_44634	V6	V6	Do_not_test
V6_C113.metabat.15_sub.contigs_00347	V5_C113.metabat.27.contigs_00361	82.416	no	no	V6_C113.metabat.15_sub.contigs-->V5_C113.metabat.27.contigs	contig_13928	contig_1659	V6	V5	Test	YES	YES
V6_C113.metabat.15_sub.contigs_00531	V6_maxbin_output.004.contigs_02782	81.071	no	no	V6_C113.metabat.15_sub.contigs-->V6_maxbin_output.004.contigs	contig_15939	contig_65376	V6	V6	Do_not_test
V6_C113.metabat.15_sub.contigs_00807	V6_C113.metabat.42.contigs_00610	82.906	no	no	V6_C113.metabat.15_sub.contigs-->V6_C113.metabat.42.contigs	contig_21410	contig_10062	V6	V6	Do_not_test
V6_C113.metabat.15_sub.contigs_01520	V6_maxbin_output.004.contigs_00666	87.591	no	no	V6_C113.metabat.15_sub.contigs-->V6_maxbin_output.004.contigs	contig_41370	contig_1320	V6	V6	Do_not_test
V6_C113.metabat.15_sub.contigs_01670	V6_maxbin_output.004.contigs_01170	79.218	no	no	V6_C113.metabat.15_sub.contigs-->V6_maxbin_output.004.contigs	contig_42944	contig_2170	V6	V6	Do_not_test
V6_C113.metabat.15_sub.contigs_01839	V5_C113.metabat.27.contigs_02270	81.633	no	no	V6_C113.metabat.15_sub.contigs-->V5_C113.metabat.27.contigs	contig_46243	contig_34743	V6	V5	Test	YES	YES
V6_C113.metabat.15_sub.contigs_02157	V6_C113.metabat.42.contigs_02674	80.963	no	no	V6_C113.metabat.15_sub.contigs-->V6_C113.metabat.42.contigs	contig_66726	contig_74261	V6	V6	Do_not_test
V6_C113.metabat.15_sub.contigs_02583	V6_C113.metabat.6.contigs_00964	78.351	no	no	V6_C113.metabat.15_sub.contigs-->V6_C113.metabat.6.contigs	contig_76636	contig_14418	V6	V6	Do_not_test
V6_C113.metabat.15_sub.contigs_02598	V6_C113.metabat.42.contigs_00789	83.333	no	no	V6_C113.metabat.15_sub.contigs-->V6_C113.metabat.42.contigs	contig_76636	contig_10068	V6	V6	Do_not_test
V6_C113.metabat.15_sub.contigs_02645	V6_C113.metabat.42.contigs_00837	86.111	no	no	V6_C113.metabat.15_sub.contigs-->V6_C113.metabat.42.contigs	contig_76636	contig_13056	V6	V6	Do_not_test
V6_C113.metabat.18.contigs_00134	V6_C113.metabat.15_sub.contigs_00192	82.927	no	no	V6_C113.metabat.18.contigs-->V6_C113.metabat.15_sub.contigs	contig_4164	contig_2109	V6	V6	Do_not_test
V6_C113.metabat.18.contigs_00684	V6_C113.metabat.42.contigs_02507	86.179	no	no	V6_C113.metabat.18.contigs-->V6_C113.metabat.42.contigs	contig_29620	contig_61310	V6	V6	Do_not_test
V6_C113.metabat.18.contigs_01035	V5_maxbin_output.002.contigs_00166	93.137	no	no	V6_C113.metabat.18.contigs-->V5_maxbin_output.002.contigs	contig_43507	contig_230	V6	V5	Test	YES	YES
V6_C113.metabat.18.contigs_01036	V5_maxbin_output.002.contigs_00167	89.349	no	no	V6_C113.metabat.18.contigs-->V5_maxbin_output.002.contigs	contig_43507	contig_230	V6	V5	Test	YES	YES
V6_C113.metabat.18.contigs_01066	V6_C113.metabat.42.contigs_02152	79.664	no	no	V6_C113.metabat.18.contigs-->V6_C113.metabat.42.contigs	contig_43507	contig_46563	V6	V6	Do_not_test
V6_C113.metabat.18.contigs_01308	V6_C113.metabat.42.contigs_00922	80.556	no	no	V6_C113.metabat.18.contigs-->V6_C113.metabat.42.contigs	contig_52036	contig_16029	V6	V6	Do_not_test
V6_C113.metabat.18.contigs_01373	V6_C113.metabat.42.contigs_01750	81.261	no	no	V6_C113.metabat.18.contigs-->V6_C113.metabat.42.contigs	contig_52036	contig_34281	V6	V6	Do_not_test
V6_C113.metabat.18.contigs_01643	V6_C113.metabat.15_sub.contigs_01583	81.042	no	no	V6_C113.metabat.18.contigs-->V6_C113.metabat.15_sub.contigs	contig_67374	contig_41370	V6	V6	Do_not_test
V6_C113.metabat.18.contigs_01646	V6_C113.metabat.15_sub.contigs_01586	84.673	no	no	V6_C113.metabat.18.contigs-->V6_C113.metabat.15_sub.contigs	contig_67374	contig_41370	V6	V6	Do_not_test
V6_C113.metabat.18.contigs_01876	V6_C113.metabat.42.contigs_00547	79.962	no	no	V6_C113.metabat.18.contigs-->V6_C113.metabat.42.contigs	contig_76284	contig_9642	V6	V6	Do_not_test
V6_C113.metabat.20.contigs_01866	V6_C113.metabat.30.contigs_02138	92.638	no	no	V6_C113.metabat.30.contigs-->V6_C113.metabat.20.contigs	contig_1774	contig_2220	V6	V6	Do_not_test
V6_C113.metabat.30.contigs_00901	V5_maxbin_output.004_sub.contigs_05413	81.865	no	no	V6_C113.metabat.30.contigs-->V5_maxbin_output.004_sub.contigs	contig_803	contig_44966	V6	V5	Test	NO	NO
V6_C113.metabat.30.contigs_03498	V5_maxbin_output.004_sub.contigs_02458	82.542	no	no	V6_C113.metabat.30.contigs-->V5_maxbin_output.004_sub.contigs	contig_4401	contig_1255	V6	V5	Test	NO	NO
V6_C113.metabat.30.contigs_03499	V5_maxbin_output.004_sub.contigs_02457	84.102	no	no	V6_C113.metabat.30.contigs-->V5_maxbin_output.004_sub.contigs	contig_4401	contig_1255	V6	V5	Test	NO	NO
V6_maxbin_output.006.contigs_00904	V5_maxbin_output.004_sub.contigs_01724	83.333	no	no	V5_maxbin_output.004_sub.contigs-->V6_maxbin_output.006.contigs	contig_4773	contig_796	V6	V5	Test	NO	NO
V6_maxbin_output.024_sub.contigs_02042	V6_C113.metabat.5.contigs_00514	75.497	no	no	V6_maxbin_output.024_sub.contigs-->V6_C113.metabat.5.contigs	contig_75973	contig_13826	V6	V6	Do_not_test
V5_C113.metabat.27.contigs_02024	V4_maxbin_output.002.contigs_00367	81.241	no	no	V5_C113.metabat.27.contigs-->V4_maxbin_output.002.contigs	contig_30240	contig_1629	V5	V4	Test	NO	YES
C114										Do_not_test
V6_C114.metabat.76.contigs_00075	V6_C114.metabat.78.contigs_02004	79.382	no	no	V6_C114.metabat.76.contigs-->V6_C114.metabat.78.contigs	contig_7005	contig_120153	V6	V6	Do_not_test	NO	NO
V6_C114.metabat.76.contigs_01176	V6_C114.metabat.78.contigs_01715	82.505	no	no	V6_C114.metabat.76.contigs-->V6_C114.metabat.78.contigs	contig_27390	contig_99014	V6	V6	Do_not_test	NO	NO
V6_C114.metabat.76.contigs_01512	V6_C114.metabat.78.contigs_01786	78.992	no	no	V6_C114.metabat.76.contigs-->V6_C114.metabat.78.contigs	contig_34563	contig_102752	V6	V6	Do_not_test	NO	NO
V6_C114.metabat.76.contigs_01542	V6_C114.metabat.78.contigs_00221	85.99	no	no	V6_C114.metabat.76.contigs-->V6_C114.metabat.78.contigs	contig_35416	contig_19741	V6	V6	Do_not_test	NO	NO
V6_C114.metabat.76.contigs_01578	V6_C114.metabat.78.contigs_01751	80.89	no	no	V6_C114.metabat.76.contigs-->V6_C114.metabat.78.contigs	contig_36558	contig_101392	V6	V6	Do_not_test	NO	NO
V6_C114.metabat.76.contigs_02091	V6_C114.metabat.78.contigs_00500	83.673	no	no	V6_C114.metabat.76.contigs-->V6_C114.metabat.78.contigs	contig_52900	contig_42920	V6	V6	Do_not_test	NO	NO
V6_C114.metabat.76.contigs_02127	V6_C114.metabat.78.contigs_01759	83.862	no	no	V6_C114.metabat.76.contigs-->V6_C114.metabat.78.contigs	contig_52900	contig_101392	V6	V6	Do_not_test	NO	NO
V6_C114.metabat.76.contigs_02567	V6_C114.metabat.78.contigs_01381	81.457	no	no	V6_C114.metabat.76.contigs-->V6_C114.metabat.78.contigs	contig_70511	contig_80695	V6	V6	Do_not_test	NO	NO
V6_C114.metabat.76.contigs_02744	V6_C114.metabat.78.contigs_00246	79.031	no	no	V6_C114.metabat.76.contigs-->V6_C114.metabat.78.contigs	contig_76558	contig_25065	V6	V6	Do_not_test	NO	NO
V6_C114.metabat.76.contigs_03118	V6_C114.metabat.78.contigs_00467	86.385	no	no	V6_C114.metabat.76.contigs-->V6_C114.metabat.78.contigs	contig_94485	contig_41251	V6	V6	Do_not_test	NO	NO
V6_C114.metabat.76.contigs_03137	V6_C114.metabat.78.contigs_00317	80.373	no	no	V6_C114.metabat.76.contigs-->V6_C114.metabat.78.contigs	contig_94485	contig_33168	V6	V6	Do_not_test	NO	NO
C117
V3_maxbin_output.001.contigs_00545	V6_maxbin_output.006_sub.contigs_00192	99.871	no	no	V3_maxbin_output.001.contigs-->V6_maxbin_output.006_sub.contigs	contig_214	contig_627	V3	V6	Test	NO	YES
V3_maxbin_output.001.contigs_00546	V6_maxbin_output.006_sub.contigs_00191	100	no	no	V3_maxbin_output.001.contigs-->V6_maxbin_output.006_sub.contigs	contig_214	contig_627	V3	V6	Test	NO	YES
V5_maxbin_output.003.contigs_01894	V4_C117.metabat.4.contigs_00539	78.917	no	no	V5_maxbin_output.003.contigs-->V4_C117.metabat.4.contigs	contig_16860	contig_1405	V5	V4	Test	NO	NO
V6_maxbin_output.006_sub.contigs_00094	V6_maxbin_output.008_sub.contigs_00940	84.061	no	no	V6_maxbin_output.006_sub.contigs-->V6_maxbin_output.008_sub.contigs	contig_627	contig_22648	V6	V6	Do_not_test
V6_maxbin_output.006_sub.contigs_00680	V6_C117.metabat.71.contigs_01853	77.426	no	no	V6_maxbin_output.006_sub.contigs-->V6_C117.metabat.71.contigs	contig_19866	contig_68673	V6	V6	Do_not_test
V6_maxbin_output.010_sub.contigs_01498	V6_maxbin_output.003.contigs_01501	77.817	no	no	V6_maxbin_output.010_sub.contigs-->V6_maxbin_output.003.contigs	contig_91071	contig_52712	V6	V6	Do_not_test
C118
V4_C118.metabat.9.contigs_00868	V4_C118.metabat.1.contigs_02327	71.652	no	no	V4_C118.metabat.9.contigs-->V4_C118.metabat.1.contigs	contig_2795	contig_6908	V4	V4	Do_not_test
V4_C118.metabat.9.contigs_00961	V4_C118.metabat.10.contigs_00046	87.712	no	no	V4_C118.metabat.9.contigs-->V4_C118.metabat.10.contigs	contig_3222	contig_38	V4	V4	Do_not_test
V4_C118.metabat.9.contigs_01005	V4_C118.metabat.1.contigs_02327	76.669	no	no	V4_C118.metabat.9.contigs-->V4_C118.metabat.1.contigs	contig_3257	contig_6908	V4	V4	Do_not_test
V4_C118.metabat.9.contigs_01188	V4_C118.metabat.10.contigs_00708	83.529	no	no	V4_C118.metabat.9.contigs-->V4_C118.metabat.10.contigs	contig_3928	contig_376	V4	V4	Do_not_test
V4_C118.metabat.9.contigs_01593	V4_C118.metabat.10.contigs_01136	83.857	no	no	V4_C118.metabat.9.contigs-->V4_C118.metabat.10.contigs	contig_4659	contig_690	V4	V4	Do_not_test
V4_C118.metabat.9.contigs_02345	V4_C118.metabat.10.contigs_00256	85.26	no	no	V4_C118.metabat.9.contigs-->V4_C118.metabat.10.contigs	contig_6576	contig_206	V4	V4	Do_not_test
V4_C118.metabat.9.contigs_02382	V4_C118.metabat.10.contigs_00522	86.4	no	no	V4_C118.metabat.9.contigs-->V4_C118.metabat.10.contigs	contig_6750	contig_243	V4	V4	Do_not_test
V4_C118.metabat.9.contigs_02966	V4_C118.metabat.10.contigs_00972	86.139	no	no	V4_C118.metabat.9.contigs-->V4_C118.metabat.10.contigs	contig_7663	contig_544	V4	V4	Do_not_test
C119
V4_maxbin_output.025.contigs_02549	V6_maxbin_output.001.contigs_05925	100.0	no	no	V4_maxbin_output.025.contigs-->V6_maxbin_output.001.contigs	contig_2568	contig_51791	V4	V6	Test	YES	YES
V4_maxbin_output.025.contigs_02550	V6_maxbin_output.001.contigs_05924	100.0	no	no	V4_maxbin_output.025.contigs-->V6_maxbin_output.001.contigs	contig_2568	contig_51791	V4	V6	Test	YES	YES
V4_maxbin_output.025.contigs_03364	V6_maxbin_output.001.contigs_01373	100.0	no	no	V4_maxbin_output.025.contigs-->V6_maxbin_output.001.contigs	contig_24103	contig_1655	V4	V6	Test	YES	NO
V5_maxbin_output.002_sub.contigs_03008	V6_maxbin_output.001.contigs_02890	79435	no	no	V5_maxbin_output.002_sub.contigs-->V6_maxbin_output.001.contigs	contig_35136	contig_7282	V5	V6	Test	NO	YES
V5_maxbin_output.020.contigs_00545	V6_V6_C119.metabat.25.contigs_02340	85065	no	no	V5_maxbin_output.020.contigs-->V6_V6_C119.metabat.25.contigs	contig_2720	contig_11851	V5	V6	Test	NO	NO
V5_maxbin_output.020.contigs_02122	V6_V6_C119.metabat.25.contigs_00115	98188	no	no	V5_maxbin_output.020.contigs-->V6_V6_C119.metabat.25.contigs	contig_24136	contig_382	V5	V6	Test	NO	YES
V5_maxbin_output.020.contigs_02461	V6_V6_C119.metabat.25.contigs_00107	99283	no	no	V5_maxbin_output.020.contigs-->V6_V6_C119.metabat.25.contigs	contig_30838	contig_382	V5	V6	Test	NO	YES
V5_V5_C119.metabat.11.contigs_00158	V4_V4_C119.metabat.14.contigs_03408	98792	no	no	V5_V5_C119.metabat.11.contigs-->V4_V4_C119.metabat.14.contigs	contig_3266	contig_32277	V5	V4	Test	NO	NO
V5_V5_C119.metabat.11.contigs_01512	V4_V4_C119.metabat.35.contigs_00209	97757	no	no	V5_V5_C119.metabat.11.contigs-->V4_V4_C119.metabat.35.contigs	contig_19352	contig_7130	V5	V4	Test	NO	YES
V5_V5_C119.metabat.15.contigs_00250	V4_V4_C119.metabat.38.contigs_01741	95408	no	no	V5_V5_C119.metabat.15.contigs-->V4_V4_C119.metabat.38.contigs	contig_614	contig_25562	V5	V4	Test	YES	NO
V5_V5_C119.metabat.15.contigs_01033	V6_V6_C119.metabat.24.contigs_03106	100.0	no	no	V5_V5_C119.metabat.15.contigs-->V6_V6_C119.metabat.24.contigs	contig_1583	contig_29518	V5	V6	Test	YES	YES
V5_V5_C119.metabat.15.contigs_01036	V6_V6_C119.metabat.24.contigs_03109	100.0	no	no	V5_V5_C119.metabat.15.contigs-->V6_V6_C119.metabat.24.contigs	contig_1583	contig_29518	V5	V6	Test	YES	YES
V5_V5_C119.metabat.15.contigs_01041	V6_V6_C119.metabat.24.contigs_03114	99925	no	no	V5_V5_C119.metabat.15.contigs-->V6_V6_C119.metabat.24.contigs	contig_1583	contig_29518	V5	V6	Test	YES	YES
V5_V5_C119.metabat.15.contigs_01843	V6_maxbin_output.009_sub.contigs_00485	77476	no	no	V5_V5_C119.metabat.15.contigs-->V6_maxbin_output.009_sub.contigs	contig_2994	contig_590	V5	V6	Test	YES	YES
V5_V5_C119.metabat.38.contigs_00985	V6_V6_C119.metabat.34_sub.contigs_01486	81707	no	no	V5_V5_C119.metabat.38.contigs-->V6_V6_C119.metabat.34_sub.contigs	contig_25486	contig_25863	V5	V6	Test	NO	NO
V5_V5_C119.metabat.38.contigs_01329	V6_V6_C119.metabat.24.contigs_00432	94402	no	no	V6_V6_C119.metabat.24.contigs-->V5_V5_C119.metabat.38.contigs	contig_40758	contig_291	V5	V6	Test	YES	NO
V5_V5_C119.metabat.38.contigs_01334	V6_V6_C119.metabat.24.contigs_00236	94811	no	no	V5_V5_C119.metabat.38.contigs-->V6_V6_C119.metabat.24.contigs	contig_40758	contig_203	V5	V6	Test	YES	YES
V5_V5_C119.metabat.38.contigs_01335	V6_V6_C119.metabat.24.contigs_00235	98.27	no	no	V5_V5_C119.metabat.38.contigs-->V6_V6_C119.metabat.24.contigs	contig_40758	contig_203	V5	V6	Test	YES	YES
V5_V5_C119.metabat.38.contigs_01357	V6_maxbin_output.031_sub.contigs_01410	85281	no	no	V5_V5_C119.metabat.38.contigs-->V6_maxbin_output.031_sub.contigs	contig_40758	contig_1747	V5	V6	Test	YES	YES
V5_V5_C119.metabat.6_sub.contigs_00063	V4_V4_C119.metabat.44.contigs_00850	79516	no	no	V5_V5_C119.metabat.6_sub.contigs-->V4_V4_C119.metabat.44.contigs	contig_5393	contig_1295	V5	V4	Test	NO	YES
V5_V5_C119.metabat.6_sub.contigs_00190	V4_V4_C119.metabat.44.contigs_01041	80.22	no	no	V5_V5_C119.metabat.6_sub.contigs-->V4_V4_C119.metabat.44.contigs	contig_8008	contig_1620	V5	V4	Test	NO	NO
V5_V5_C119.metabat.6_sub.contigs_00291	V4_V4_C119.metabat.39.contigs_00084	81466	no	no	V5_V5_C119.metabat.6_sub.contigs-->V4_V4_C119.metabat.39.contigs	contig_10697	contig_7222	V5	V4	Test	NO	NO
V5_V5_C119.metabat.6_sub.contigs_00691	V4_V4_C119.metabat.44.contigs_01249	83019	no	no	V5_V5_C119.metabat.6_sub.contigs-->V4_V4_C119.metabat.44.contigs	contig_20243	contig_2924	V5	V4	Test	NO	YES
V5_V5_C119.metabat.6_sub.contigs_01093	V4_V4_C119.metabat.44.contigs_01462	79734	no	no	V5_V5_C119.metabat.6_sub.contigs-->V4_V4_C119.metabat.44.contigs	contig_27018	contig_3640	V5	V4	Test	NO	NO
V6_maxbin_output.001.contigs_00251	V5_maxbin_output.002_sub.contigs_02792	77778	no	no	V5_maxbin_output.002_sub.contigs-->V6_maxbin_output.001.contigs	contig_415	contig_29476	V6	V5	Test	YES	YES
V6_maxbin_output.009_sub.contigs_00146	V6_V6_C119.metabat.8.contigs_00561	78503	no	no	V6_maxbin_output.009_sub.contigs-->V6_V6_C119.metabat.8.contigs	contig_65	contig_812	V6	V6	Do_not_test
V6_maxbin_output.009_sub.contigs_00728	V6_V6_C119.metabat.8.contigs_01253	78708	no	no	V6_maxbin_output.009_sub.contigs-->V6_V6_C119.metabat.8.contigs	contig_829	contig_1200	V6	V6	Do_not_test
V6_maxbin_output.009_sub.contigs_00814	V6_V6_C119.metabat.8.contigs_00656	81801	no	no	V6_maxbin_output.009_sub.contigs-->V6_V6_C119.metabat.8.contigs	contig_894	contig_812	V6	V6	Do_not_test
V6_maxbin_output.009_sub.contigs_01397	V6_maxbin_output.006.contigs_01996	91.27	no	no	V6_maxbin_output.009_sub.contigs-->V6_maxbin_output.006.contigs	contig_2558	contig_31468	V6	V6	Do_not_test
V6_maxbin_output.009_sub.contigs_01922	V6_V6_C119.metabat.8.contigs_01392	77863	no	no	V6_maxbin_output.009_sub.contigs-->V6_V6_C119.metabat.8.contigs	contig_22345	contig_1229	V6	V6	Do_not_test
V6_V6_C119.metabat.11.contigs_01025	V5_V5_C119.metabat.39.contigs_02129	100.0	no	no	V6_V6_C119.metabat.11.contigs-->V5_V5_C119.metabat.39.contigs	contig_9873	contig_25588	V6	V5	Test	NO	NO
V6_V6_C119.metabat.11.contigs_01028	V5_V5_C119.metabat.39.contigs_02132	100.0	no	no	V6_V6_C119.metabat.11.contigs-->V5_V5_C119.metabat.39.contigs	contig_9873	contig_25588	V6	V5	Test	NO	NO
V6_V6_C119.metabat.11.contigs_01035	V5_V5_C119.metabat.39.contigs_00553	100.0	no	no	V6_V6_C119.metabat.11.contigs-->V5_V5_C119.metabat.39.contigs	contig_9873	contig_2431	V6	V5	Test	NO	NO
V6_V6_C119.metabat.24.contigs_00437	V4_maxbin_output.012_sub.contigs_01887	81532	no	no	V6_V6_C119.metabat.24.contigs-->V4_maxbin_output.012_sub.contigs	contig_291	contig_44175	V6	V4	Test	NO	NO
V6_maxbin_output.001.contigs_00247	V5_maxbin_output.002_sub.contigs_02788	76956	no	no	V5_maxbin_output.002_sub.contigs-->V6_maxbin_output.001.contigs	contig_415	contig_29476	V6	V5	Test	YES	YES
C120
V5_maxbin_output.004_sub.contigs_00821	V4_C120.metabat.2.contigs_01206	91262	no	no	V4_C120.metabat.2.contigs-->V5_maxbin_output.004_sub.contigs	contig_8650	contig_1398	V5	V4	Test	NO	NO
C005
V3_P1.2.2.contigs_02091	V5_maxbin_res.007.fasta.contigs_00460	100	no	no	V5_maxbin_res.007.fasta.contigs-->V3_P1.2.2.contigs	C005V3_contig_252	C005V5_contig_1337	V3	V5	Test	NO	NO
V3_P1.2.2.contigs_02092	V5_maxbin_res.007.fasta.contigs_00459	100	no	no	V3_P1.2.2.contigs-->V5_maxbin_res.007.fasta.contigs	C005V3_contig_252	C005V5_contig_1337	V3	V5	Test	NO	NO
V3_P1.2.2.contigs_02097	V5_maxbin_res.007.fasta.contigs_00454	100	no	no	V3_P1.2.2.contigs-->V5_maxbin_res.007.fasta.contigs	C005V3_contig_252	C005V5_contig_1337	V3	V5	Test	NO	NO
V3_P1.2.2.contigs_02115	V5_P3.1.1_sub.contigs_01087	100	no	no	V3_P1.2.2.contigs-->V5_P3.1.1_sub.contigs	C005V3_contig_252	C005V5_contig_3756	V3	V5	Test	NO	NO
V3_P1.2.2.contigs_02989	V4_G2.2.1.2.2.1_sub.contigs_00007	100	no	no	V4_G2.2.1.2.2.1_sub.contigs-->V3_P1.2.2.contigs	C005V3_contig_443	C005V4_contig_30	V3	V4	Test	NO	NO
V3_P1.2.2.contigs_02992	V4_G2.2.1.2.2.1_sub.contigs_00010	100	no	no	V4_G2.2.1.2.2.1_sub.contigs-->V3_P1.2.2.contigs	C005V3_contig_443	C005V4_contig_30	V3	V4	Test	NO	NO
V3_P1.2.2.contigs_02993	V4_G2.2.1.2.2.1_sub.contigs_00011	100	no	no	V4_G2.2.1.2.2.1_sub.contigs-->V3_P1.2.2.contigs	C005V3_contig_443	C005V4_contig_30	V3	V4	Test	NO	NO
V3_P1.2.2.contigs_02994	V4_G2.2.1.2.2.1_sub.contigs_00012	100	no	no	V4_G2.2.1.2.2.1_sub.contigs-->V3_P1.2.2.contigs	C005V3_contig_443	C005V4_contig_30	V3	V4	Test	NO	NO
V3_P1.2.2.contigs_02995	V4_G2.2.1.2.2.1_sub.contigs_00013	99.92	no	no	V3_P1.2.2.contigs-->V4_G2.2.1.2.2.1_sub.contigs	C005V3_contig_443	C005V4_contig_30	V3	V4	Test	NO	NO
V3_P1.2.2.contigs_02996	V4_G2.2.1.2.2.1_sub.contigs_00014	100	no	no	V3_P1.2.2.contigs-->V4_G2.2.1.2.2.1_sub.contigs	C005V3_contig_443	C005V4_contig_30	V3	V4	Test	NO	NO
V3_P1.2.2.contigs_03120	V4_G2.2.1.2.2.1_sub.contigs_00249	100	no	no	V3_P1.2.2.contigs-->V4_G2.2.1.2.2.1_sub.contigs	C005V3_contig_443	C005V4_contig_110	V3	V4	Test	NO	NO
V3_P1.2.2.contigs_03121	V4_G2.2.1.2.2.1_sub.contigs_00248	100	no	no	V3_P1.2.2.contigs-->V4_G2.2.1.2.2.1_sub.contigs	C005V3_contig_443	C005V4_contig_110	V3	V4	Test	NO	NO
V3_P1.2.2.contigs_03126	V4_G2.2.1.2.2.1_sub.contigs_00242	100	no	no	V3_P1.2.2.contigs-->V4_G2.2.1.2.2.1_sub.contigs	C005V3_contig_443	C005V4_contig_110	V3	V4	Test	NO	NO
V3_P1.2.2.contigs_03127	V4_G2.2.1.2.2.1_sub.contigs_00241	100	no	no	V3_P1.2.2.contigs-->V4_G2.2.1.2.2.1_sub.contigs	C005V3_contig_443	C005V4_contig_110	V3	V4	Test	NO	NO
V3_P1.2.2.contigs_03138	V4_G2.2.1.2.2.1_sub.contigs_00230	100	no	no	V3_P1.2.2.contigs-->V4_G2.2.1.2.2.1_sub.contigs	C005V3_contig_443	C005V4_contig_110	V3	V4	Test	NO	NO
V3_P1.2.2.contigs_03148	V4_G2.2.1.2.2.1_sub.contigs_00220	100	no	no	V3_P1.2.2.contigs-->V4_G2.2.1.2.2.1_sub.contigs	C005V3_contig_443	C005V4_contig_110	V3	V4	Test	NO	NO
V3_P1.2.2.contigs_03150	V4_G2.2.1.2.2.1_sub.contigs_00218	100	no	no	V4_G2.2.1.2.2.1_sub.contigs-->V3_P1.2.2.contigs	C005V3_contig_443	C005V4_contig_110	V3	V4	Test	NO	NO
V3_P1.2.2.contigs_03165	V4_G2.2.1.2.2.1_sub.contigs_00204	100	no	no	V4_G2.2.1.2.2.1_sub.contigs-->V3_P1.2.2.contigs	C005V3_contig_443	C005V4_contig_110	V3	V4	Test	NO	NO
V3_P1.2.2.contigs_03168	V4_G2.2.1.2.2.1_sub.contigs_00201	100	no	no	V3_P1.2.2.contigs-->V4_G2.2.1.2.2.1_sub.contigs	C005V3_contig_443	C005V4_contig_110	V3	V4	Test	NO	NO
V3_P1.2.2.contigs_03169	V4_G2.2.1.2.2.1_sub.contigs_00200	100	no	no	V4_G2.2.1.2.2.1_sub.contigs-->V3_P1.2.2.contigs	C005V3_contig_443	C005V4_contig_110	V3	V4	Test	NO	NO
V3_P1.2.2.contigs_03175	V4_G2.2.1.2.2.1_sub.contigs_00194	100	no	no	V3_P1.2.2.contigs-->V4_G2.2.1.2.2.1_sub.contigs	C005V3_contig_443	C005V4_contig_110	V3	V4	Test	NO	NO
V3_P1.2.2.contigs_03180	V4_G2.2.1.2.2.1_sub.contigs_00189	100	no	no	V4_G2.2.1.2.2.1_sub.contigs-->V3_P1.2.2.contigs	C005V3_contig_443	C005V4_contig_110	V3	V4	Test	NO	NO
V3_P1.2.2.contigs_03186	V4_G2.2.1.2.2.1_sub.contigs_00183	100	no	no	V4_G2.2.1.2.2.1_sub.contigs-->V3_P1.2.2.contigs	C005V3_contig_443	C005V4_contig_110	V3	V4	Test	NO	NO
V3_P1.2.2.contigs_03195	V4_G2.2.1.2.2.1_sub.contigs_00174	100	no	no	V4_G2.2.1.2.2.1_sub.contigs-->V3_P1.2.2.contigs	C005V3_contig_443	C005V4_contig_110	V3	V4	Test	NO	NO
V3_P1.2.2.contigs_03201	V4_G2.2.1.2.2.1_sub.contigs_00168	99.92	no	no	V3_P1.2.2.contigs-->V4_G2.2.1.2.2.1_sub.contigs	C005V3_contig_443	C005V4_contig_110	V3	V4	Test	NO	NO
V3_P1.2.2.contigs_03208	V4_G2.2.1.2.2.1_sub.contigs_00161	100	no	no	V3_P1.2.2.contigs-->V4_G2.2.1.2.2.1_sub.contigs	C005V3_contig_443	C005V4_contig_110	V3	V4	Test	NO	NO
V3_P1.2.2.contigs_03220	V5_P7.contigs_00543	100	no	no	V3_P1.2.2.contigs-->V5_P7.contigs	C005V3_contig_443	C005V5_contig_139	V3	V5	Test	NO	NO
V3_P1.2.2.contigs_03221	V5_P7.contigs_00542	100	no	no	V3_P1.2.2.contigs-->V5_P7.contigs	C005V3_contig_443	C005V5_contig_139	V3	V5	Test	NO	NO
V3_P1.2.2.contigs_03224	V5_P7.contigs_00539	100	no	no	V3_P1.2.2.contigs-->V5_P7.contigs	C005V3_contig_443	C005V5_contig_139	V3	V5	Test	NO	NO
V3_P1.2.2.contigs_03719	V4_G2.2.1.2.2.1_sub.contigs_00608	100	no	no	V4_G2.2.1.2.2.1_sub.contigs-->V3_P1.2.2.contigs	C005V3_contig_1171	C005V4_contig_613	V3	V4	Test	NO	YES
V3_P1.2.2.contigs_03721	V4_G2.2.1.2.2.1_sub.contigs_00606	100	no	no	V4_G2.2.1.2.2.1_sub.contigs-->V3_P1.2.2.contigs	C005V3_contig_1171	C005V4_contig_613	V3	V4	Test	NO	YES
V3_P1.2.2.contigs_03732	V4_G2.2.1.2.2.1_sub.contigs_00595	100	no	no	V4_G2.2.1.2.2.1_sub.contigs-->V3_P1.2.2.contigs	C005V3_contig_1171	C005V4_contig_613	V3	V4	Test	NO	YES
V3_P1.2.2.contigs_04505	V4_G2.2.1.2.2.1_sub.contigs_02350	100	no	no	V4_G2.2.1.2.2.1_sub.contigs-->V3_P1.2.2.contigs	C005V3_contig_3613	C005V4_contig_6444	V3	V4	Test	YES	YES
V3_P1.2.2.contigs_04506	V4_G2.2.1.2.2.1_sub.contigs_02351	100	no	no	V3_P1.2.2.contigs-->V4_G2.2.1.2.2.1_sub.contigs	C005V3_contig_3613	C005V4_contig_6444	V3	V4	Test	YES	YES
V3_P1.2.2.contigs_04507	V4_G2.2.1.2.2.1_sub.contigs_02352	100	no	no	V3_P1.2.2.contigs-->V4_G2.2.1.2.2.1_sub.contigs	C005V3_contig_3613	C005V4_contig_6444	V3	V4	Test	YES	YES
V3_P1.2.2.contigs_04511	V4_G2.2.1.2.2.1_sub.contigs_02356	100	no	no	V4_G2.2.1.2.2.1_sub.contigs-->V3_P1.2.2.contigs	C005V3_contig_3613	C005V4_contig_6444	V3	V4	Test	YES	YES
V3_P1.2.2.contigs_04512	V4_G2.2.1.2.2.1_sub.contigs_02357	100	no	no	V3_P1.2.2.contigs-->V4_G2.2.1.2.2.1_sub.contigs	C005V3_contig_3613	C005V4_contig_6444	V3	V4	Test	YES	YES
V3_P1.2.2.contigs_04514	V4_G2.2.1.2.2.1_sub.contigs_02359	100	no	no	V3_P1.2.2.contigs-->V4_G2.2.1.2.2.1_sub.contigs	C005V3_contig_3613	C005V4_contig_6444	V3	V4	Test	YES	YES
V3_P1.2.2.contigs_04518	V4_G2.2.1.2.2.1_sub.contigs_02363	100	no	no	V3_P1.2.2.contigs-->V4_G2.2.1.2.2.1_sub.contigs	C005V3_contig_3613	C005V4_contig_6444	V3	V4	Test	YES	YES
V3_P1.2.2.contigs_04521	V4_G2.2.1.2.2.1_sub.contigs_02366	100	no	no	V3_P1.2.2.contigs-->V4_G2.2.1.2.2.1_sub.contigs	C005V3_contig_3613	C005V4_contig_6444	V3	V4	Test	YES	YES
V3_maxbin_res.003.fasta_sub.contigs_00376	V4_P2.2.2.contigs_00061	100	no	no	V3_maxbin_res.003.fasta_sub.contigs-->V4_P2.2.2.contigs	C005V3_contig_960	C005V4_contig_24	V3	V4	Test	NO	NO
V3_maxbin_res.003.fasta_sub.contigs_00381	V4_P2.2.2.contigs_00056	100	no	no	V3_maxbin_res.003.fasta_sub.contigs-->V4_P2.2.2.contigs	C005V3_contig_960	C005V4_contig_24	V3	V4	Test	NO	NO
V3_maxbin_res.003.fasta_sub.contigs_00382	V4_P2.2.2.contigs_00055	100	no	no	V3_maxbin_res.003.fasta_sub.contigs-->V4_P2.2.2.contigs	C005V3_contig_960	C005V4_contig_24	V3	V4	Test	NO	NO
V3_maxbin_res.003.fasta_sub.contigs_00383	V4_P2.2.2.contigs_00054	100	no	no	V3_maxbin_res.003.fasta_sub.contigs-->V4_P2.2.2.contigs	C005V3_contig_960	C005V4_contig_24	V3	V4	Test	NO	NO
V3_maxbin_res.003.fasta_sub.contigs_00384	V4_P2.2.2.contigs_00053	100	no	no	V3_maxbin_res.003.fasta_sub.contigs-->V4_P2.2.2.contigs	C005V3_contig_960	C005V4_contig_24	V3	V4	Test	NO	NO
V3_maxbin_res.003.fasta_sub.contigs_00386	V4_P2.2.2.contigs_00051	100	no	no	V3_maxbin_res.003.fasta_sub.contigs-->V4_P2.2.2.contigs	C005V3_contig_960	C005V4_contig_24	V3	V4	Test	NO	NO
V3_maxbin_res.003.fasta_sub.contigs_00656	V5_P7.contigs_00576	95.06	no	no	V3_maxbin_res.003.fasta_sub.contigs-->V5_P7.contigs	C005V3_contig_1368	C005V5_contig_149	V3	V5	Test	NO	NO
V4_G2.2.1.1.2.1.contigs_00122	V6_maxbin_res.023.fasta_sub.contigs_00698	95	no	no	V4_G2.2.1.1.2.1.contigs-->V6_maxbin_res.023.fasta_sub.contigs	C005V4_contig_2504	C005V6_contig_7671	V4	V6	Test	NO	NO
V4_G2.2.1.1.2.1.contigs_00239	V6_maxbin_res.024.fasta_sub.contigs_00207	94.71	no	no	V4_G2.2.1.1.2.1.contigs-->V6_maxbin_res.024.fasta_sub.contigs	C005V4_contig_4575	C005V6_contig_9325	V4	V6	Test	NO	NO
V4_G2.2.1.1.2.2.contigs_01296	V4_O2.1.3.contigs_00912	85.43	no	no	V4_O2.1.3.contigs-->V4_G2.2.1.1.2.2.contigs	C005V4_contig_19311	C005V4_contig_17876	V4	V4	Do_not_test
V4_G2.2.1.2.1.contigs_01653	V5_maxbin_res.005.fasta.contigs_02408	83.4	no	no	V5_maxbin_res.005.fasta.contigs-->V4_G2.2.1.2.1.contigs	C005V4_contig_16222	C005V5_contig_7506	V4	V5	Test	NO	NO
V4_G2.2.1.2.2.1_sub.contigs_00008	V3_P1.2.2.contigs_02990	100	no	no	V3_P1.2.2.contigs-->V4_G2.2.1.2.2.1_sub.contigs	C005V4_contig_30	C005V3_contig_443	V4	V3	Test	NO	NO
V4_G2.2.1.2.2.1_sub.contigs_00046	V6_maxbin_res.010.fasta_sub.contigs_02246	100	no	no	V4_G2.2.1.2.2.1_sub.contigs-->V6_maxbin_res.010.fasta_sub.contigs	C005V4_contig_30	C005V6_contig_15755	V4	V6	Test	NO	NO
V4_G2.2.1.2.2.1_sub.contigs_00052	V6_maxbin_res.010.fasta_sub.contigs_02252	100	no	no	V6_maxbin_res.010.fasta_sub.contigs-->V4_G2.2.1.2.2.1_sub.contigs	C005V4_contig_30	C005V6_contig_15755	V4	V6	Test	NO	NO
V4_G2.2.1.2.2.1_sub.contigs_00064	V6_maxbin_res.010.fasta_sub.contigs_02264	100	no	no	V4_G2.2.1.2.2.1_sub.contigs-->V6_maxbin_res.010.fasta_sub.contigs	C005V4_contig_30	C005V6_contig_15755	V4	V6	Test	NO	NO
V4_G2.2.1.2.2.1_sub.contigs_00065	V6_maxbin_res.010.fasta_sub.contigs_02265	100	no	no	V6_maxbin_res.010.fasta_sub.contigs-->V4_G2.2.1.2.2.1_sub.contigs	C005V4_contig_30	C005V6_contig_15755	V4	V6	Test	NO	NO
V4_G2.2.1.2.2.1_sub.contigs_00069	V6_maxbin_res.010.fasta_sub.contigs_02269	100	no	no	V4_G2.2.1.2.2.1_sub.contigs-->V6_maxbin_res.010.fasta_sub.contigs	C005V4_contig_30	C005V6_contig_15755	V4	V6	Test	NO	NO
V4_G2.2.1.2.2.1_sub.contigs_00147	V5_P7.contigs_00541	100	no	no	V4_G2.2.1.2.2.1_sub.contigs-->V5_P7.contigs	C005V4_contig_110	C005V5_contig_139	V4	V5	Test	NO	YES
V4_G2.2.1.2.2.1_sub.contigs_00148	V5_P7.contigs_00542	100	no	no	V4_G2.2.1.2.2.1_sub.contigs-->V5_P7.contigs	C005V4_contig_110	C005V5_contig_139	V4	V5	Test	NO	YES
V4_G2.2.1.2.2.1_sub.contigs_00149	V5_P7.contigs_00543	100	no	no	V4_G2.2.1.2.2.1_sub.contigs-->V5_P7.contigs	C005V4_contig_110	C005V5_contig_139	V4	V5	Test	NO	NO
V4_G2.2.1.2.2.1_sub.contigs_00166	V3_P1.2.2.contigs_03203	100	no	no	V3_P1.2.2.contigs-->V4_G2.2.1.2.2.1_sub.contigs	C005V4_contig_110	C005V3_contig_443	V4	V3	Test	NO	NO
V4_G2.2.1.2.2.1_sub.contigs_00167	V3_P1.2.2.contigs_03202	100	no	no	V3_P1.2.2.contigs-->V4_G2.2.1.2.2.1_sub.contigs	C005V4_contig_110	C005V3_contig_443	V4	V3	Test	NO	NO
V4_G2.2.1.2.2.1_sub.contigs_00196	V3_P1.2.2.contigs_03173	100	no	no	V4_G2.2.1.2.2.1_sub.contigs-->V3_P1.2.2.contigs	C005V4_contig_110	C005V3_contig_443	V4	V3	Test	NO	NO
V4_G2.2.1.2.2.1_sub.contigs_00236	V3_P1.2.2.contigs_03132	100	no	no	V4_G2.2.1.2.2.1_sub.contigs-->V3_P1.2.2.contigs	C005V4_contig_110	C005V3_contig_443	V4	V3	Test	NO	NO
V4_G2.2.1.2.2.1_sub.contigs_00293	V6_maxbin_res.021.fasta_sub.contigs_02374	80.08	no	no	V4_G2.2.1.2.2.1_sub.contigs-->V6_maxbin_res.021.fasta_sub.contigs	C005V4_contig_110	C005V6_contig_21315	V4	V6	Test	NO	NO
V4_G2.2.1.2.2.1_sub.contigs_00357	V6_maxbin_res.004.fasta.contigs_00427	100	no	no	V6_maxbin_res.004.fasta.contigs-->V4_G2.2.1.2.2.1_sub.contigs	C005V4_contig_119	C005V6_contig_1125	V4	V6	Test	NO	NO
V4_G2.2.1.2.2.1_sub.contigs_00368	V6_maxbin_res.004.fasta.contigs_00438	100	no	no	V6_maxbin_res.004.fasta.contigs-->V4_G2.2.1.2.2.1_sub.contigs	C005V4_contig_119	C005V6_contig_1125	V4	V6	Test	NO	NO
V4_G2.2.1.2.2.1_sub.contigs_00399	V6_maxbin_res.010.fasta_sub.contigs_03646	100	no	no	V4_G2.2.1.2.2.1_sub.contigs-->V6_maxbin_res.010.fasta_sub.contigs	C005V4_contig_119	C005V6_contig_30636	V4	V6	Test	NO	NO
V4_G2.2.1.2.2.1_sub.contigs_00400	V6_maxbin_res.010.fasta_sub.contigs_03645	100	no	no	V6_maxbin_res.010.fasta_sub.contigs-->V4_G2.2.1.2.2.1_sub.contigs	C005V4_contig_119	C005V6_contig_30636	V4	V6	Test	NO	NO
V4_G2.2.1.2.2.1_sub.contigs_00404	V6_maxbin_res.010.fasta_sub.contigs_03641	100	no	no	V4_G2.2.1.2.2.1_sub.contigs-->V6_maxbin_res.010.fasta_sub.contigs	C005V4_contig_119	C005V6_contig_30636	V4	V6	Test	NO	NO
V4_G2.2.1.2.2.1_sub.contigs_00407	V6_maxbin_res.010.fasta_sub.contigs_03638	100	no	no	V4_G2.2.1.2.2.1_sub.contigs-->V6_maxbin_res.010.fasta_sub.contigs	C005V4_contig_119	C005V6_contig_30636	V4	V6	Test	NO	NO
V4_G2.2.1.2.2.1_sub.contigs_00431	V6_G9_sub.contigs_01810	100	no	no	V6_G9_sub.contigs-->V4_G2.2.1.2.2.1_sub.contigs	C005V4_contig_119	C005V6_contig_16953	V4	V6	Test	NO	NO
V4_G2.2.1.2.2.1_sub.contigs_00441	V6_G9_sub.contigs_01820	100	no	no	V6_G9_sub.contigs-->V4_G2.2.1.2.2.1_sub.contigs	C005V4_contig_119	C005V6_contig_16953	V4	V6	Test	NO	NO
V4_G2.2.1.2.2.1_sub.contigs_00462	V5_P7.contigs_00335	100	no	no	V5_P7.contigs-->V4_G2.2.1.2.2.1_sub.contigs	C005V4_contig_119	C005V5_contig_104	V4	V5	Test	NO	NO
V4_G2.2.1.2.2.1_sub.contigs_00465	V6_G9_sub.contigs_01844	100	no	no	V4_G2.2.1.2.2.1_sub.contigs-->V6_G9_sub.contigs	C005V4_contig_119	C005V6_contig_16953	V4	V6	Test	NO	NO
V4_G2.2.1.2.2.1_sub.contigs_00468	V6_G9_sub.contigs_01847	100	no	no	V4_G2.2.1.2.2.1_sub.contigs-->V6_G9_sub.contigs	C005V4_contig_119	C005V6_contig_16953	V4	V6	Test	NO	NO
V4_G2.2.1.2.2.1_sub.contigs_00475	V6_G9_sub.contigs_01854	100	no	no	V6_G9_sub.contigs-->V4_G2.2.1.2.2.1_sub.contigs	C005V4_contig_119	C005V6_contig_16953	V4	V6	Test	NO	NO
V4_G2.2.1.2.2.1_sub.contigs_00478	V6_G9_sub.contigs_01857	100	no	no	V4_G2.2.1.2.2.1_sub.contigs-->V6_G9_sub.contigs	C005V4_contig_119	C005V6_contig_16953	V4	V6	Test	NO	NO
V4_G2.2.1.2.2.1_sub.contigs_00480	V5_P7.contigs_00355	100	no	no	V5_P7.contigs-->V4_G2.2.1.2.2.1_sub.contigs	C005V4_contig_119	C005V5_contig_104	V4	V5	Test	NO	NO
V4_G2.2.1.2.2.1_sub.contigs_00483	V6_G9_sub.contigs_01862	100	no	no	V6_G9_sub.contigs-->V4_G2.2.1.2.2.1_sub.contigs	C005V4_contig_119	C005V6_contig_16953	V4	V6	Test	NO	NO
V4_G2.2.1.2.2.1_sub.contigs_00579	V6_maxbin_res.010.fasta_sub.contigs_03249	100	no	no	V4_G2.2.1.2.2.1_sub.contigs-->V6_maxbin_res.010.fasta_sub.contigs	C005V4_contig_613	C005V6_contig_24183	V4	V6	Test	YES	YES
V4_G2.2.1.2.2.1_sub.contigs_00594	V3_P1.2.2.contigs_03733	100	no	no	V3_P1.2.2.contigs-->V4_G2.2.1.2.2.1_sub.contigs	C005V4_contig_613	C005V3_contig_1171	V4	V3	Test	YES	NO
V4_G2.2.1.2.2.1_sub.contigs_00601	V3_P1.2.2.contigs_03726	100	no	no	V4_G2.2.1.2.2.1_sub.contigs-->V3_P1.2.2.contigs	C005V4_contig_613	C005V3_contig_1171	V4	V3	Test	YES	NO
V4_G2.2.1.2.2.1_sub.contigs_00620	V3_P1.2.2.contigs_03726	100	no	no	V4_G2.2.1.2.2.1_sub.contigs-->V3_P1.2.2.contigs	C005V4_contig_613	C005V3_contig_1171	V4	V3	Test	YES	NO
V4_G2.2.1.2.2.1_sub.contigs_00621	V3_P1.2.2.contigs_03727	100	no	no	V3_P1.2.2.contigs-->V4_G2.2.1.2.2.1_sub.contigs	C005V4_contig_613	C005V3_contig_1171	V4	V3	Test	YES	NO
V4_G2.2.1.2.2.1_sub.contigs_00627	V3_P1.2.2.contigs_03733	100	no	no	V3_P1.2.2.contigs-->V4_G2.2.1.2.2.1_sub.contigs	C005V4_contig_613	C005V3_contig_1171	V4	V3	Test	YES	NO
V4_G2.2.1.2.2.1_sub.contigs_00629	V6_maxbin_res.010.fasta_sub.contigs_03236	100	no	no	V6_maxbin_res.010.fasta_sub.contigs-->V4_G2.2.1.2.2.1_sub.contigs	C005V4_contig_613	C005V6_contig_24183	V4	V6	Test	YES	YES
V4_G2.2.1.2.2.1_sub.contigs_00630	V6_maxbin_res.010.fasta_sub.contigs_03237	100	no	no	V4_G2.2.1.2.2.1_sub.contigs-->V6_maxbin_res.010.fasta_sub.contigs	C005V4_contig_613	C005V6_contig_24183	V4	V6	Test	YES	YES
V4_G2.2.1.2.2.1_sub.contigs_00631	V6_maxbin_res.010.fasta_sub.contigs_03238	100	no	no	V6_maxbin_res.010.fasta_sub.contigs-->V4_G2.2.1.2.2.1_sub.contigs	C005V4_contig_613	C005V6_contig_24183	V4	V6	Test	YES	YES
V4_G2.2.1.2.2.1_sub.contigs_00632	V6_maxbin_res.010.fasta_sub.contigs_03239	100	no	no	V6_maxbin_res.010.fasta_sub.contigs-->V4_G2.2.1.2.2.1_sub.contigs	C005V4_contig_613	C005V6_contig_24183	V4	V6	Test	YES	YES
V4_G2.2.1.2.2.1_sub.contigs_00633	V6_maxbin_res.010.fasta_sub.contigs_03240	100	no	no	V6_maxbin_res.010.fasta_sub.contigs-->V4_G2.2.1.2.2.1_sub.contigs	C005V4_contig_613	C005V6_contig_24183	V4	V6	Test	YES	YES
V4_G2.2.1.2.2.1_sub.contigs_00634	V6_maxbin_res.010.fasta_sub.contigs_03241	100	no	no	V6_maxbin_res.010.fasta_sub.contigs-->V4_G2.2.1.2.2.1_sub.contigs	C005V4_contig_613	C005V6_contig_24183	V4	V6	Test	YES	YES
V4_G2.2.1.2.2.1_sub.contigs_00635	V6_maxbin_res.010.fasta_sub.contigs_03242	100	no	no	V4_G2.2.1.2.2.1_sub.contigs-->V6_maxbin_res.010.fasta_sub.contigs	C005V4_contig_613	C005V6_contig_24183	V4	V6	Test	YES	YES
V4_G2.2.1.2.2.1_sub.contigs_00637	V6_maxbin_res.010.fasta_sub.contigs_03244	100	no	no	V4_G2.2.1.2.2.1_sub.contigs-->V6_maxbin_res.010.fasta_sub.contigs	C005V4_contig_613	C005V6_contig_24183	V4	V6	Test	YES	YES
V4_G2.2.1.2.2.1_sub.contigs_00639	V6_maxbin_res.010.fasta_sub.contigs_03246	100	no	no	V6_maxbin_res.010.fasta_sub.contigs-->V4_G2.2.1.2.2.1_sub.contigs	C005V4_contig_613	C005V6_contig_24183	V4	V6	Test	YES	YES
V4_G2.2.1.2.2.1_sub.contigs_00640	V6_maxbin_res.010.fasta_sub.contigs_03247	100	no	no	V6_maxbin_res.010.fasta_sub.contigs-->V4_G2.2.1.2.2.1_sub.contigs	C005V4_contig_613	C005V6_contig_24183	V4	V6	Test	YES	YES
V4_G2.2.1.2.2.1_sub.contigs_00642	V6_maxbin_res.010.fasta_sub.contigs_03249	100	no	no	V4_G2.2.1.2.2.1_sub.contigs-->V6_maxbin_res.010.fasta_sub.contigs	C005V4_contig_613	C005V6_contig_24183	V4	V6	Test	YES	YES
V4_G2.2.1.2.2.1_sub.contigs_00647	V6_maxbin_res.010.fasta_sub.contigs_03254	100	no	no	V4_G2.2.1.2.2.1_sub.contigs-->V6_maxbin_res.010.fasta_sub.contigs	C005V4_contig_613	C005V6_contig_24183	V4	V6	Test	YES	YES
V4_G2.2.1.2.2.1_sub.contigs_00662	V6_maxbin_res.010.fasta_sub.contigs_03269	100	no	no	V6_maxbin_res.010.fasta_sub.contigs-->V4_G2.2.1.2.2.1_sub.contigs	C005V4_contig_613	C005V6_contig_24183	V4	V6	Test	YES	YES
V4_G2.2.1.2.2.1_sub.contigs_00663	V6_maxbin_res.010.fasta_sub.contigs_03270	100	no	no	V6_maxbin_res.010.fasta_sub.contigs-->V4_G2.2.1.2.2.1_sub.contigs	C005V4_contig_613	C005V6_contig_24183	V4	V6	Test	YES	YES
V4_G2.2.1.2.2.1_sub.contigs_00666	V6_maxbin_res.010.fasta_sub.contigs_03273	100	no	no	V6_maxbin_res.010.fasta_sub.contigs-->V4_G2.2.1.2.2.1_sub.contigs	C005V4_contig_613	C005V6_contig_24183	V4	V6	Test	YES	YES
V4_G2.2.1.2.2.1_sub.contigs_00668	V6_maxbin_res.010.fasta_sub.contigs_03275	100	no	no	V6_maxbin_res.010.fasta_sub.contigs-->V4_G2.2.1.2.2.1_sub.contigs	C005V4_contig_613	C005V6_contig_24183	V4	V6	Test	YES	YES
V4_G2.2.1.2.2.1_sub.contigs_00669	V6_maxbin_res.010.fasta_sub.contigs_03276	100	no	no	V6_maxbin_res.010.fasta_sub.contigs-->V4_G2.2.1.2.2.1_sub.contigs	C005V4_contig_613	C005V6_contig_24183	V4	V6	Test	YES	YES
V4_G2.2.1.2.2.1_sub.contigs_00671	V6_maxbin_res.010.fasta_sub.contigs_03278	100	no	no	V6_maxbin_res.010.fasta_sub.contigs-->V4_G2.2.1.2.2.1_sub.contigs	C005V4_contig_613	C005V6_contig_24183	V4	V6	Test	YES	YES
V4_G2.2.1.2.2.1_sub.contigs_00672	V6_maxbin_res.010.fasta_sub.contigs_03279	100	no	no	V6_maxbin_res.010.fasta_sub.contigs-->V4_G2.2.1.2.2.1_sub.contigs	C005V4_contig_613	C005V6_contig_24183	V4	V6	Test	YES	YES
V4_G2.2.1.2.2.1_sub.contigs_00673	V6_maxbin_res.010.fasta_sub.contigs_03280	100	no	no	V4_G2.2.1.2.2.1_sub.contigs-->V6_maxbin_res.010.fasta_sub.contigs	C005V4_contig_613	C005V6_contig_24183	V4	V6	Test	YES	YES
V4_G2.2.1.2.2.1_sub.contigs_00674	V6_maxbin_res.010.fasta_sub.contigs_03281	100	no	no	V6_maxbin_res.010.fasta_sub.contigs-->V4_G2.2.1.2.2.1_sub.contigs	C005V4_contig_613	C005V6_contig_24183	V4	V6	Test	YES	YES
V4_G2.2.1.2.2.1_sub.contigs_00675	V6_maxbin_res.010.fasta_sub.contigs_03282	100	no	no	V6_maxbin_res.010.fasta_sub.contigs-->V4_G2.2.1.2.2.1_sub.contigs	C005V4_contig_613	C005V6_contig_24183	V4	V6	Test	YES	YES
V4_G2.2.1.2.2.1_sub.contigs_01310	V6_maxbin_res.004.fasta.contigs_00865	100	no	no	V4_G2.2.1.2.2.1_sub.contigs-->V6_maxbin_res.004.fasta.contigs	C005V4_contig_2246	C005V6_contig_2707	V4	V6	Test	YES	YES
V4_G2.2.1.2.2.1_sub.contigs_01319	V6_maxbin_res.004.fasta.contigs_00874	100	no	no	V4_G2.2.1.2.2.1_sub.contigs-->V6_maxbin_res.004.fasta.contigs	C005V4_contig_2246	C005V6_contig_2707	V4	V6	Test	YES	YES
V4_G2.2.1.2.2.1_sub.contigs_01323	V6_maxbin_res.004.fasta.contigs_00878	100	no	no	V4_G2.2.1.2.2.1_sub.contigs-->V6_maxbin_res.004.fasta.contigs	C005V4_contig_2246	C005V6_contig_2707	V4	V6	Test	YES	YES
V4_G2.2.1.2.2.1_sub.contigs_01334	V6_maxbin_res.004.fasta.contigs_00889	100	no	no	V4_G2.2.1.2.2.1_sub.contigs-->V6_maxbin_res.004.fasta.contigs	C005V4_contig_2246	C005V6_contig_2707	V4	V6	Test	YES	YES
V4_G2.2.1.2.2.1_sub.contigs_01358	V6_maxbin_res.004.fasta.contigs_00363	100	no	no	V4_G2.2.1.2.2.1_sub.contigs-->V6_maxbin_res.004.fasta.contigs	C005V4_contig_2246	C005V6_contig_828	V4	V6	Test	YES	YES
V4_G2.2.1.2.2.1_sub.contigs_01551	V5_P7.contigs_03441	100	no	no	V4_G2.2.1.2.2.1_sub.contigs-->V5_P7.contigs	C005V4_contig_3025	C005V5_contig_6863	V4	V5	Test	NO	NO
V4_G2.2.1.2.2.1_sub.contigs_01556	V5_P7.contigs_03446	100	no	no	V4_G2.2.1.2.2.1_sub.contigs-->V5_P7.contigs	C005V4_contig_3025	C005V5_contig_6863	V4	V5	Test	NO	NO
V4_G2.2.1.2.2.1_sub.contigs_01958	V5_P7.contigs_00537	100	no	no	V4_G2.2.1.2.2.1_sub.contigs-->V5_P7.contigs	C005V4_contig_3921	C005V5_contig_139	V4	V5	Test	YES	YES
V4_G2.2.1.2.2.1_sub.contigs_03260	V6_maxbin_res.004.fasta.contigs_00721	100	no	no	V4_G2.2.1.2.2.1_sub.contigs-->V6_maxbin_res.004.fasta.contigs	C005V4_contig_14760	C005V6_contig_1747	V4	V6	Test	NO	NO
V4_G2.2.1.2.2.1_sub.contigs_03262	V6_maxbin_res.004.fasta.contigs_00719	100	no	no	V4_G2.2.1.2.2.1_sub.contigs-->V6_maxbin_res.004.fasta.contigs	C005V4_contig_14760	C005V6_contig_1747	V4	V6	Test	NO	NO
V4_G2.2.1.2.2.1_sub.contigs_03263	V6_maxbin_res.004.fasta.contigs_00718	100	no	no	V4_G2.2.1.2.2.1_sub.contigs-->V6_maxbin_res.004.fasta.contigs	C005V4_contig_14760	C005V6_contig_1747	V4	V6	Test	NO	NO
V4_P2.2.2.contigs_00048	V3_maxbin_res.003.fasta_sub.contigs_00389	100	no	no	V4_P2.2.2.contigs-->V3_maxbin_res.003.fasta_sub.contigs	C005V4_contig_24	C005V3_contig_960	V4	V3	Test	NO	NO
V4_P2.2.2.contigs_00050	V3_maxbin_res.003.fasta_sub.contigs_00387	100	no	no	V3_maxbin_res.003.fasta_sub.contigs-->V4_P2.2.2.contigs	C005V4_contig_24	C005V3_contig_960	V4	V3	Test	NO	NO
V4_P2.2.2.contigs_00190	V5_P3.1.1_sub.contigs_03266	100	no	no	V4_P2.2.2.contigs-->V5_P3.1.1_sub.contigs	C005V4_contig_36	C005V5_contig_12017	V4	V5	Test	NO	NO
V4_P2.2.2.contigs_04554	V4_G2.2.1.2.2.1_sub.contigs_01959	100	no	no	V4_P2.2.2.contigs-->V4_G2.2.1.2.2.1_sub.contigs	C005V4_contig_29202	C005V4_contig_3921	V4	V4	Do_not_test
V4_maxbin_res.009.fasta_sub.contigs_03344	V6_maxbin_res.010.fasta_sub.contigs_03599	100	no	no	V6_maxbin_res.010.fasta_sub.contigs-->V4_maxbin_res.009.fasta_sub.contigs	C005V4_contig_17577	C005V6_contig_30636	V4	V6	Test	NO	NO
V4_maxbin_res.009.fasta_sub.contigs_03358	V6_maxbin_res.010.fasta_sub.contigs_03613	100	no	no	V4_maxbin_res.009.fasta_sub.contigs-->V6_maxbin_res.010.fasta_sub.contigs	C005V4_contig_17577	C005V6_contig_30636	V4	V6	Test	NO	NO
V4_maxbin_res.009.fasta_sub.contigs_03359	V6_maxbin_res.010.fasta_sub.contigs_03614	100	no	no	V6_maxbin_res.010.fasta_sub.contigs-->V4_maxbin_res.009.fasta_sub.contigs	C005V4_contig_17577	C005V6_contig_30636	V4	V6	Test	NO	NO
V4_maxbin_res.017.fasta_sub.contigs_00019	V5_P6.contigs_01047	84.5	no	no	V4_maxbin_res.017.fasta_sub.contigs-->V5_P6.contigs	C005V4_contig_1402	C005V5_contig_257	V4	V5	Test	NO	NO
V5_P3.1.1_sub.contigs_03265	V4_P2.2.2.contigs_00191	100	no	no	V5_P3.1.1_sub.contigs-->V4_P2.2.2.contigs	C005V5_contig_12017	C005V4_contig_36	V5	V4	Test	NO	NO
V5_P7.contigs_00580	V3_maxbin_res.003.fasta_sub.contigs_00652	94.1	no	no	V5_P7.contigs-->V3_maxbin_res.003.fasta_sub.contigs	C005V5_contig_149	C005V3_contig_1368	V5	V3	Test	NO	NO
V5_P7.contigs_01418	V6_maxbin_res.004.fasta.contigs_00738	100	no	no	V5_P7.contigs-->V6_maxbin_res.004.fasta.contigs	C005V5_contig_282	C005V6_contig_1747	V5	V6	Test	NO	NO
V5_P7.contigs_01419	V6_maxbin_res.004.fasta.contigs_00739	99.8	no	no	V5_P7.contigs-->V6_maxbin_res.004.fasta.contigs	C005V5_contig_282	C005V6_contig_1747	V5	V6	Test	NO	NO
V5_P7.contigs_03453	V6_maxbin_res.010.fasta_sub.contigs_02622	100	no	no	V6_maxbin_res.010.fasta_sub.contigs-->V5_P7.contigs	C005V5_contig_6863	C005V6_contig_17879	V5	V6	Test	NO	NO
V5_P7.contigs_03456	V4_G2.2.1.2.2.1_sub.contigs_01564	99.96	no	no	V4_G2.2.1.2.2.1_sub.contigs-->V5_P7.contigs	C005V5_contig_6863	C005V4_contig_3025	V5	V4	Test	NO	NO
V5_P7.contigs_03457	V4_G2.2.1.2.2.1_sub.contigs_01565	100	no	no	V4_G2.2.1.2.2.1_sub.contigs-->V5_P7.contigs	C005V5_contig_6863	C005V4_contig_3025	V5	V4	Test	NO	NO
V5_maxbin_res.005.fasta.contigs_02298	V6_maxbin_res.021.fasta_sub.contigs_01211	78.91	no	no	V6_maxbin_res.021.fasta_sub.contigs-->V5_maxbin_res.005.fasta.contigs	C005V5_contig_6876	C005V6_contig_12682	V5	V6	Test	NO	NO
V5_maxbin_res.005.fasta.contigs_02387	V4_G2.2.1.2.1.contigs_01672	91.38	no	no	V5_maxbin_res.005.fasta.contigs-->V4_G2.2.1.2.1.contigs	C005V5_contig_7506	C005V4_contig_16222	V5	V4	Test	NO	NO
V5_maxbin_res.005.fasta.contigs_02389	V4_G2.2.1.2.1.contigs_01670	85.53	no	no	V5_maxbin_res.005.fasta.contigs-->V4_G2.2.1.2.1.contigs	C005V5_contig_7506	C005V4_contig_16222	V5	V4	Test	NO	NO
V5_maxbin_res.005.fasta.contigs_02397	V4_G2.2.1.2.1.contigs_01662	88.35	no	no	V5_maxbin_res.005.fasta.contigs-->V4_G2.2.1.2.1.contigs	C005V5_contig_7506	C005V4_contig_16222	V5	V4	Test	NO	NO
V5_maxbin_res.005.fasta.contigs_02410	V4_G2.2.1.2.1.contigs_01651	88.61	no	no	V5_maxbin_res.005.fasta.contigs-->V4_G2.2.1.2.1.contigs	C005V5_contig_7506	C005V4_contig_16222	V5	V4	Test	NO	NO
V5_maxbin_res.005.fasta.contigs_02412	V4_G2.2.1.2.1.contigs_01649	90.51	no	no	V5_maxbin_res.005.fasta.contigs-->V4_G2.2.1.2.1.contigs	C005V5_contig_7506	C005V4_contig_16222	V5	V4	Test	NO	NO
V5_maxbin_res.005.fasta.contigs_02519	V6_maxbin_res.021.fasta_sub.contigs_03317	78.56	no	no	V5_maxbin_res.005.fasta.contigs-->V6_maxbin_res.021.fasta_sub.contigs	C005V5_contig_7512	C005V6_contig_29689	V5	V6	Test	NO	NO
V5_maxbin_res.005.fasta.contigs_02945	V5_P7.contigs_02774	84.08	no	no	V5_maxbin_res.005.fasta.contigs-->V5_P7.contigs	C005V5_contig_8419	C005V5_contig_1484	V5	V5	Do_not_test
V5_maxbin_res.005.fasta.contigs_03218	V6_maxbin_res.021.fasta_sub.contigs_01597	78.82	no	no	V5_maxbin_res.005.fasta.contigs-->V6_maxbin_res.021.fasta_sub.contigs	C005V5_contig_9207	C005V6_contig_13960	V5	V6	Test	NO	NO
V5_maxbin_res.005.fasta.contigs_03279	V6_maxbin_res.021.fasta_sub.contigs_00136	81.85	no	no	V5_maxbin_res.005.fasta.contigs-->V6_maxbin_res.021.fasta_sub.contigs	C005V5_contig_9207	C005V6_contig_5518	V5	V6	Test	NO	NO
V5_maxbin_res.005.fasta.contigs_03597	V4_G2.2.1.2.1.contigs_00255	86.78	no	no	V5_maxbin_res.005.fasta.contigs-->V4_G2.2.1.2.1.contigs	C005V5_contig_10407	C005V4_contig_4223	V5	V4	Test	NO	NO
V5_maxbin_res.005.fasta.contigs_03598	V4_G2.2.1.2.1.contigs_00254	89.44	no	no	V5_maxbin_res.005.fasta.contigs-->V4_G2.2.1.2.1.contigs	C005V5_contig_10407	C005V4_contig_4223	V5	V4	Test	NO	NO
V5_maxbin_res.005.fasta.contigs_03599	V4_G2.2.1.2.1.contigs_00253	92.43	no	no	V5_maxbin_res.005.fasta.contigs-->V4_G2.2.1.2.1.contigs	C005V5_contig_10407	C005V4_contig_4223	V5	V4	Test	NO	NO
V5_maxbin_res.005.fasta.contigs_03603	V4_G2.2.1.2.1.contigs_00249	88.8	no	no	V4_G2.2.1.2.1.contigs-->V5_maxbin_res.005.fasta.contigs	C005V5_contig_10407	C005V4_contig_4223	V5	V4	Test	NO	NO
V5_maxbin_res.005.fasta.contigs_03604	V4_G2.2.1.2.1.contigs_02672	86.09	no	no	V5_maxbin_res.005.fasta.contigs-->V4_G2.2.1.2.1.contigs	C005V5_contig_10407	C005V4_contig_23488	V5	V4	Test	NO	NO
V5_maxbin_res.005.fasta.contigs_03771	V6_maxbin_res.021.fasta_sub.contigs_02804	83.32	no	no	V5_maxbin_res.005.fasta.contigs-->V6_maxbin_res.021.fasta_sub.contigs	C005V5_contig_10596	C005V6_contig_23867	V5	V6	Test	NO	NO
V5_maxbin_res.005.fasta.contigs_04803	V5_P7.contigs_03184	92.4	no	no	V5_maxbin_res.005.fasta.contigs-->V5_P7.contigs	C005V5_contig_16867	C005V5_contig_3694	V5	V5	Do_not_test
V6_G9_sub.contigs_01809	V4_G2.2.1.2.2.1_sub.contigs_00430	100	no	no	V6_G9_sub.contigs-->V4_G2.2.1.2.2.1_sub.contigs	C005V6_contig_16953	C005V4_contig_119	V6	V4	Test	NO	NO
V6_G9_sub.contigs_01811	V4_G2.2.1.2.2.1_sub.contigs_00432	100	no	no	V6_G9_sub.contigs-->V4_G2.2.1.2.2.1_sub.contigs	C005V6_contig_16953	C005V4_contig_119	V6	V4	Test	NO	NO
V6_G9_sub.contigs_01815	V4_G2.2.1.2.2.1_sub.contigs_00436	100	no	no	V6_G9_sub.contigs-->V4_G2.2.1.2.2.1_sub.contigs	C005V6_contig_16953	C005V4_contig_119	V6	V4	Test	NO	NO
V6_G9_sub.contigs_01822	V4_G2.2.1.2.2.1_sub.contigs_00443	100	no	no	V6_G9_sub.contigs-->V4_G2.2.1.2.2.1_sub.contigs	C005V6_contig_16953	C005V4_contig_119	V6	V4	Test	NO	NO
V6_G9_sub.contigs_01833	V4_G2.2.1.2.2.1_sub.contigs_00454	100	no	no	V4_G2.2.1.2.2.1_sub.contigs-->V6_G9_sub.contigs	C005V6_contig_16953	C005V4_contig_119	V6	V4	Test	NO	NO
V6_G9_sub.contigs_01835	V4_G2.2.1.2.2.1_sub.contigs_00456	100	no	no	V4_G2.2.1.2.2.1_sub.contigs-->V6_G9_sub.contigs	C005V6_contig_16953	C005V4_contig_119	V6	V4	Test	NO	NO
V6_G9_sub.contigs_01836	V4_G2.2.1.2.2.1_sub.contigs_00457	100	no	no	V6_G9_sub.contigs-->V4_G2.2.1.2.2.1_sub.contigs	C005V6_contig_16953	C005V4_contig_119	V6	V4	Test	NO	NO
V6_G9_sub.contigs_01837	V4_G2.2.1.2.2.1_sub.contigs_00458	100	no	no	V4_G2.2.1.2.2.1_sub.contigs-->V6_G9_sub.contigs	C005V6_contig_16953	C005V4_contig_119	V6	V4	Test	NO	NO
V6_G9_sub.contigs_01838	V4_G2.2.1.2.2.1_sub.contigs_00459	100	no	no	V6_G9_sub.contigs-->V4_G2.2.1.2.2.1_sub.contigs	C005V6_contig_16953	C005V4_contig_119	V6	V4	Test	NO	NO
V6_G9_sub.contigs_01839	V4_G2.2.1.2.2.1_sub.contigs_00460	100	no	no	V4_G2.2.1.2.2.1_sub.contigs-->V6_G9_sub.contigs	C005V6_contig_16953	C005V4_contig_119	V6	V4	Test	NO	NO
V6_G9_sub.contigs_01840	V4_G2.2.1.2.2.1_sub.contigs_00461	100	no	no	V6_G9_sub.contigs-->V4_G2.2.1.2.2.1_sub.contigs	C005V6_contig_16953	C005V4_contig_119	V6	V4	Test	NO	NO
V6_G9_sub.contigs_01848	V4_G2.2.1.2.2.1_sub.contigs_00469	100	no	no	V4_G2.2.1.2.2.1_sub.contigs-->V6_G9_sub.contigs	C005V6_contig_16953	C005V4_contig_119	V6	V4	Test	NO	NO
V6_G9_sub.contigs_01850	V4_G2.2.1.2.2.1_sub.contigs_00471	100	no	no	V4_G2.2.1.2.2.1_sub.contigs-->V6_G9_sub.contigs	C005V6_contig_16953	C005V4_contig_119	V6	V4	Test	NO	NO
V6_G9_sub.contigs_01851	V4_G2.2.1.2.2.1_sub.contigs_00472	100	no	no	V4_G2.2.1.2.2.1_sub.contigs-->V6_G9_sub.contigs	C005V6_contig_16953	C005V4_contig_119	V6	V4	Test	NO	NO
V6_G9_sub.contigs_01858	V4_G2.2.1.2.2.1_sub.contigs_00479	100	no	no	V6_G9_sub.contigs-->V4_G2.2.1.2.2.1_sub.contigs	C005V6_contig_16953	C005V4_contig_119	V6	V4	Test	NO	NO
V6_G9_sub.contigs_01861	V4_G2.2.1.2.2.1_sub.contigs_00482	100	no	no	V6_G9_sub.contigs-->V4_G2.2.1.2.2.1_sub.contigs	C005V6_contig_16953	C005V4_contig_119	V6	V4	Test	NO	NO
V6_G9_sub.contigs_01863	V4_G2.2.1.2.2.1_sub.contigs_00484	100	no	no	V4_G2.2.1.2.2.1_sub.contigs-->V6_G9_sub.contigs	C005V6_contig_16953	C005V4_contig_119	V6	V4	Test	NO	NO
V6_G9_sub.contigs_01864	V4_G2.2.1.2.2.1_sub.contigs_00485	100	no	no	V4_G2.2.1.2.2.1_sub.contigs-->V6_G9_sub.contigs	C005V6_contig_16953	C005V4_contig_119	V6	V4	Test	NO	NO
V6_G9_sub.contigs_01865	V4_G2.2.1.2.2.1_sub.contigs_00486	100	no	no	V4_G2.2.1.2.2.1_sub.contigs-->V6_G9_sub.contigs	C005V6_contig_16953	C005V4_contig_119	V6	V4	Test	NO	NO
V6_G9_sub.contigs_01866	V4_G2.2.1.2.2.1_sub.contigs_00487	100	no	no	V4_G2.2.1.2.2.1_sub.contigs-->V6_G9_sub.contigs	C005V6_contig_16953	C005V4_contig_119	V6	V4	Test	NO	NO
V6_G9_sub.contigs_01868	V4_G2.2.1.2.2.1_sub.contigs_00489	100	no	no	V4_G2.2.1.2.2.1_sub.contigs-->V6_G9_sub.contigs	C005V6_contig_16953	C005V4_contig_119	V6	V4	Test	NO	NO
V6_G9_sub.contigs_01869	V4_G2.2.1.2.2.1_sub.contigs_00490	100	no	no	V4_G2.2.1.2.2.1_sub.contigs-->V6_G9_sub.contigs	C005V6_contig_16953	C005V4_contig_119	V6	V4	Test	NO	NO
V6_G9_sub.contigs_01870	V4_G2.2.1.2.2.1_sub.contigs_00491	100	no	no	V4_G2.2.1.2.2.1_sub.contigs-->V6_G9_sub.contigs	C005V6_contig_16953	C005V4_contig_119	V6	V4	Test	NO	NO
V6_G9_sub.contigs_01871	V4_G2.2.1.2.2.1_sub.contigs_00492	100	no	no	V4_G2.2.1.2.2.1_sub.contigs-->V6_G9_sub.contigs	C005V6_contig_16953	C005V4_contig_119	V6	V4	Test	NO	NO
V6_G9_sub.contigs_01873	V4_G2.2.1.2.2.1_sub.contigs_00494	100	no	no	V4_G2.2.1.2.2.1_sub.contigs-->V6_G9_sub.contigs	C005V6_contig_16953	C005V4_contig_119	V6	V4	Test	NO	NO
V6_G9_sub.contigs_02906	V3_maxbin_res.003.fasta_sub.contigs_01149	100	no	no	V6_G9_sub.contigs-->V3_maxbin_res.003.fasta_sub.contigs	C005V6_contig_23690	C005V3_contig_2821	V6	V3	Test	NO	NO
V6_P2.19.2.contigs_00659	V6_maxbin_res.013.fasta_sub.contigs_01428	93.68	no	no	V6_P2.19.2.contigs-->V6_maxbin_res.013.fasta_sub.contigs	C005V6_contig_6680	C005V6_contig_29568	V6	V6	Do_not_test
V6_P2.19.2.contigs_01338	V6_maxbin_res.004.fasta.contigs_01153	84.77	no	no	V6_P2.19.2.contigs-->V6_maxbin_res.004.fasta.contigs	C005V6_contig_12952	C005V6_contig_7436	V6	V6	Do_not_test
V6_P2.19.2.contigs_01379	V6_maxbin_res.023.fasta_sub.contigs_03886	91.58	no	no	V6_P2.19.2.contigs-->V6_maxbin_res.023.fasta_sub.contigs	C005V6_contig_14637	C005V6_contig_38785	V6	V6	Do_not_test
V6_maxbin_res.002.fasta.contigs_00887	V4_P2.2.2.contigs_00051	100	no	no	V6_maxbin_res.002.fasta.contigs-->V4_P2.2.2.contigs	C005V6_contig_2241	C005V4_contig_24	V6	V4	Test	NO	NO
V6_maxbin_res.002.fasta.contigs_00889	V4_P2.2.2.contigs_00053	100	no	no	V6_maxbin_res.002.fasta.contigs-->V4_P2.2.2.contigs	C005V6_contig_2241	C005V4_contig_24	V6	V4	Test	NO	NO
V6_maxbin_res.002.fasta.contigs_00890	V4_P2.2.2.contigs_00054	100	no	no	V6_maxbin_res.002.fasta.contigs-->V4_P2.2.2.contigs	C005V6_contig_2241	C005V4_contig_24	V6	V4	Test	NO	NO
V6_maxbin_res.002.fasta.contigs_00891	V4_P2.2.2.contigs_00055	100	no	no	V6_maxbin_res.002.fasta.contigs-->V4_P2.2.2.contigs	C005V6_contig_2241	C005V4_contig_24	V6	V4	Test	NO	NO
V6_maxbin_res.002.fasta.contigs_00892	V4_P2.2.2.contigs_00056	100	no	no	V6_maxbin_res.002.fasta.contigs-->V4_P2.2.2.contigs	C005V6_contig_2241	C005V4_contig_24	V6	V4	Test	NO	NO
V6_maxbin_res.002.fasta.contigs_00897	V4_P2.2.2.contigs_00061	100	no	no	V6_maxbin_res.002.fasta.contigs-->V4_P2.2.2.contigs	C005V6_contig_2241	C005V4_contig_24	V6	V4	Test	NO	NO
V6_maxbin_res.004.fasta.contigs_00050	V4_G2.2.1.2.1.contigs_01482	100	no	no	V6_maxbin_res.004.fasta.contigs-->V4_G2.2.1.2.1.contigs	C005V6_contig_693	C005V4_contig_14938	V6	V4	Test	NO	NO
V6_maxbin_res.004.fasta.contigs_00051	V4_G2.2.1.2.1.contigs_01483	100	no	no	V6_maxbin_res.004.fasta.contigs-->V4_G2.2.1.2.1.contigs	C005V6_contig_693	C005V4_contig_14938	V6	V4	Test	NO	NO
V6_maxbin_res.004.fasta.contigs_00053	V5_maxbin_res.007.fasta.contigs_00459	100	no	no	V6_maxbin_res.004.fasta.contigs-->V5_maxbin_res.007.fasta.contigs	C005V6_contig_693	C005V5_contig_1337	V6	V5	Test	NO	NO
V6_maxbin_res.004.fasta.contigs_00054	V5_maxbin_res.007.fasta.contigs_00458	100	no	no	V6_maxbin_res.004.fasta.contigs-->V5_maxbin_res.007.fasta.contigs	C005V6_contig_693	C005V5_contig_1337	V6	V5	Test	NO	NO
V6_maxbin_res.004.fasta.contigs_00055	V5_maxbin_res.007.fasta.contigs_00457	100	no	no	V6_maxbin_res.004.fasta.contigs-->V5_maxbin_res.007.fasta.contigs	C005V6_contig_693	C005V5_contig_1337	V6	V5	Test	NO	NO
V6_maxbin_res.004.fasta.contigs_00057	V5_maxbin_res.007.fasta.contigs_00455	100	no	no	V5_maxbin_res.007.fasta.contigs-->V6_maxbin_res.004.fasta.contigs	C005V6_contig_693	C005V5_contig_1337	V6	V5	Test	NO	NO
V6_maxbin_res.004.fasta.contigs_00370	V4_G2.2.1.2.2.1_sub.contigs_01351	100	no	no	V6_maxbin_res.004.fasta.contigs-->V4_G2.2.1.2.2.1_sub.contigs	C005V6_contig_828	C005V4_contig_2246	V6	V4	Test	YES	YES
V6_maxbin_res.004.fasta.contigs_00372	V3_maxbin_res.003.fasta_sub.contigs_03673	100	no	no	V3_maxbin_res.003.fasta_sub.contigs-->V6_maxbin_res.004.fasta.contigs	C005V6_contig_828	C005V3_contig_11146	V6	V3	Test	YES	NO
V6_maxbin_res.004.fasta.contigs_00412	V4_G2.2.1.2.2.1_sub.contigs_00342	100	no	no	V6_maxbin_res.004.fasta.contigs-->V4_G2.2.1.2.2.1_sub.contigs	C005V6_contig_1125	C005V4_contig_119	V6	V4	Test	NO	NO
V6_maxbin_res.004.fasta.contigs_00413	V4_G2.2.1.2.2.1_sub.contigs_00343	100	no	no	V6_maxbin_res.004.fasta.contigs-->V4_G2.2.1.2.2.1_sub.contigs	C005V6_contig_1125	C005V4_contig_119	V6	V4	Test	NO	NO
V6_maxbin_res.004.fasta.contigs_00415	V4_G2.2.1.2.2.1_sub.contigs_00345	100	no	no	V6_maxbin_res.004.fasta.contigs-->V4_G2.2.1.2.2.1_sub.contigs	C005V6_contig_1125	C005V4_contig_119	V6	V4	Test	NO	NO
V6_maxbin_res.004.fasta.contigs_00419	V4_G2.2.1.2.2.1_sub.contigs_00349	100	no	no	V6_maxbin_res.004.fasta.contigs-->V4_G2.2.1.2.2.1_sub.contigs	C005V6_contig_1125	C005V4_contig_119	V6	V4	Test	NO	NO
V6_maxbin_res.004.fasta.contigs_00422	V4_G2.2.1.2.2.1_sub.contigs_00352	100	no	no	V6_maxbin_res.004.fasta.contigs-->V4_G2.2.1.2.2.1_sub.contigs	C005V6_contig_1125	C005V4_contig_119	V6	V4	Test	NO	NO
V6_maxbin_res.004.fasta.contigs_00430	V4_G2.2.1.2.2.1_sub.contigs_00360	100	no	no	V6_maxbin_res.004.fasta.contigs-->V4_G2.2.1.2.2.1_sub.contigs	C005V6_contig_1125	C005V4_contig_119	V6	V4	Test	NO	NO
V6_maxbin_res.004.fasta.contigs_00431	V4_G2.2.1.2.2.1_sub.contigs_00361	100	no	no	V6_maxbin_res.004.fasta.contigs-->V4_G2.2.1.2.2.1_sub.contigs	C005V6_contig_1125	C005V4_contig_119	V6	V4	Test	NO	NO
V6_maxbin_res.004.fasta.contigs_00441	V4_G2.2.1.2.2.1_sub.contigs_00371	100	no	no	V6_maxbin_res.004.fasta.contigs-->V4_G2.2.1.2.2.1_sub.contigs	C005V6_contig_1125	C005V4_contig_119	V6	V4	Test	NO	NO
V6_maxbin_res.004.fasta.contigs_00442	V4_G2.2.1.2.2.1_sub.contigs_00372	100	no	no	V6_maxbin_res.004.fasta.contigs-->V4_G2.2.1.2.2.1_sub.contigs	C005V6_contig_1125	C005V4_contig_119	V6	V4	Test	NO	NO
V6_maxbin_res.004.fasta.contigs_00443	V4_G2.2.1.2.2.1_sub.contigs_00373	100	no	no	V6_maxbin_res.004.fasta.contigs-->V4_G2.2.1.2.2.1_sub.contigs	C005V6_contig_1125	C005V4_contig_119	V6	V4	Test	NO	NO
V6_maxbin_res.004.fasta.contigs_00444	V4_G2.2.1.2.2.1_sub.contigs_00374	100	no	no	V6_maxbin_res.004.fasta.contigs-->V4_G2.2.1.2.2.1_sub.contigs	C005V6_contig_1125	C005V4_contig_119	V6	V4	Test	NO	NO
V6_maxbin_res.004.fasta.contigs_00445	V4_G2.2.1.2.2.1_sub.contigs_00375	100	no	no	V4_G2.2.1.2.2.1_sub.contigs-->V6_maxbin_res.004.fasta.contigs	C005V6_contig_1125	C005V4_contig_119	V6	V4	Test	NO	NO
V6_maxbin_res.004.fasta.contigs_00446	V4_G2.2.1.2.2.1_sub.contigs_00376	100	no	no	V6_maxbin_res.004.fasta.contigs-->V4_G2.2.1.2.2.1_sub.contigs	C005V6_contig_1125	C005V4_contig_119	V6	V4	Test	NO	NO
V6_maxbin_res.004.fasta.contigs_00447	V4_G2.2.1.2.2.1_sub.contigs_00377	100	no	no	V6_maxbin_res.004.fasta.contigs-->V4_G2.2.1.2.2.1_sub.contigs	C005V6_contig_1125	C005V4_contig_119	V6	V4	Test	NO	NO
V6_maxbin_res.004.fasta.contigs_00722	V3_maxbin_res.003.fasta_sub.contigs_03657	99.82	no	no	V6_maxbin_res.004.fasta.contigs-->V3_maxbin_res.003.fasta_sub.contigs	C005V6_contig_1747	C005V3_contig_11101	V6	V3	Test	NO	NO
V6_maxbin_res.004.fasta.contigs_00724	V3_maxbin_res.003.fasta_sub.contigs_03655	99.88	no	no	V6_maxbin_res.004.fasta.contigs-->V3_maxbin_res.003.fasta_sub.contigs	C005V6_contig_1747	C005V3_contig_11101	V6	V3	Test	NO	NO
V6_maxbin_res.004.fasta.contigs_00727	V3_maxbin_res.003.fasta_sub.contigs_03652	100	no	no	V3_maxbin_res.003.fasta_sub.contigs-->V6_maxbin_res.004.fasta.contigs	C005V6_contig_1747	C005V3_contig_11101	V6	V3	Test	NO	NO
V6_maxbin_res.007.fasta_sub.contigs_00570	V5_maxbin_res.008.fasta_sub.contigs_01772	98.65	no	no	V6_maxbin_res.007.fasta_sub.contigs-->V5_maxbin_res.008.fasta_sub.contigs	C005V6_contig_3119	C005V5_contig_9335	V6	V5	Test	NO	NO
V6_maxbin_res.007.fasta_sub.contigs_01000	V5_P3.1.1_sub.contigs_00829	97.41	no	no	V6_maxbin_res.007.fasta_sub.contigs-->V5_P3.1.1_sub.contigs	C005V6_contig_7015	C005V5_contig_3358	V6	V5	Test	NO	NO
V6_maxbin_res.007.fasta_sub.contigs_01202	V5_P3.1.1_sub.contigs_03174	94.82	no	no	V6_maxbin_res.007.fasta_sub.contigs-->V5_P3.1.1_sub.contigs	C005V6_contig_9289	C005V5_contig_11577	V6	V5	Test	NO	NO
V6_maxbin_res.009.fasta.contigs_01079	V6_maxbin_res.012.fasta.contigs_01896	72.83	no	no	V6_maxbin_res.009.fasta.contigs-->V6_maxbin_res.012.fasta.contigs	C005V6_contig_23994	C005V6_contig_30833	V6	V6	Do_not_test
V6_maxbin_res.010.fasta_sub.contigs_00010	V5_maxbin_res.007.fasta.contigs_00461	100	no	no	V6_maxbin_res.010.fasta_sub.contigs-->V5_maxbin_res.007.fasta.contigs	C005V6_contig_679	C005V5_contig_1337	V6	V5	Test	NO	NO
V6_maxbin_res.010.fasta_sub.contigs_01381	V6_maxbin_res.021.fasta_sub.contigs_02151	81.73	no	no	V6_maxbin_res.021.fasta_sub.contigs-->V6_maxbin_res.010.fasta_sub.contigs	C005V6_contig_9536	C005V6_contig_19386	V6	V6	Do_not_test
V6_maxbin_res.010.fasta_sub.contigs_02226	V4_G2.2.1.2.2.1_sub.contigs_00026	100	no	no	V6_maxbin_res.010.fasta_sub.contigs-->V4_G2.2.1.2.2.1_sub.contigs	C005V6_contig_15755	C005V4_contig_30	V6	V4	Test	NO	NO
V6_maxbin_res.010.fasta_sub.contigs_02227	V4_G2.2.1.2.2.1_sub.contigs_00027	100	no	no	V6_maxbin_res.010.fasta_sub.contigs-->V4_G2.2.1.2.2.1_sub.contigs	C005V6_contig_15755	C005V4_contig_30	V6	V4	Test	NO	NO
V6_maxbin_res.010.fasta_sub.contigs_02228	V4_G2.2.1.2.2.1_sub.contigs_00028	100	no	no	V6_maxbin_res.010.fasta_sub.contigs-->V4_G2.2.1.2.2.1_sub.contigs	C005V6_contig_15755	C005V4_contig_30	V6	V4	Test	NO	NO
V6_maxbin_res.010.fasta_sub.contigs_02229	V4_G2.2.1.2.2.1_sub.contigs_00029	100	no	no	V6_maxbin_res.010.fasta_sub.contigs-->V4_G2.2.1.2.2.1_sub.contigs	C005V6_contig_15755	C005V4_contig_30	V6	V4	Test	NO	NO
V6_maxbin_res.010.fasta_sub.contigs_02230	V4_G2.2.1.2.2.1_sub.contigs_00030	100	no	no	V6_maxbin_res.010.fasta_sub.contigs-->V4_G2.2.1.2.2.1_sub.contigs	C005V6_contig_15755	C005V4_contig_30	V6	V4	Test	NO	NO
V6_maxbin_res.010.fasta_sub.contigs_02241	V4_G2.2.1.2.2.1_sub.contigs_00041	100	no	no	V6_maxbin_res.010.fasta_sub.contigs-->V4_G2.2.1.2.2.1_sub.contigs	C005V6_contig_15755	C005V4_contig_30	V6	V4	Test	NO	NO
V6_maxbin_res.010.fasta_sub.contigs_02244	V4_G2.2.1.2.2.1_sub.contigs_00044	100	no	no	V6_maxbin_res.010.fasta_sub.contigs-->V4_G2.2.1.2.2.1_sub.contigs	C005V6_contig_15755	C005V4_contig_30	V6	V4	Test	NO	NO
V6_maxbin_res.010.fasta_sub.contigs_02249	V4_G2.2.1.2.2.1_sub.contigs_00049	100	no	no	V6_maxbin_res.010.fasta_sub.contigs-->V4_G2.2.1.2.2.1_sub.contigs	C005V6_contig_15755	C005V4_contig_30	V6	V4	Test	NO	NO
V6_maxbin_res.010.fasta_sub.contigs_02250	V4_G2.2.1.2.2.1_sub.contigs_00050	100	no	no	V6_maxbin_res.010.fasta_sub.contigs-->V4_G2.2.1.2.2.1_sub.contigs	C005V6_contig_15755	C005V4_contig_30	V6	V4	Test	NO	NO
V6_maxbin_res.010.fasta_sub.contigs_02253	V4_G2.2.1.2.2.1_sub.contigs_00053	100	no	no	V6_maxbin_res.010.fasta_sub.contigs-->V4_G2.2.1.2.2.1_sub.contigs	C005V6_contig_15755	C005V4_contig_30	V6	V4	Test	NO	NO
V6_maxbin_res.010.fasta_sub.contigs_02256	V4_G2.2.1.2.2.1_sub.contigs_00056	100	no	no	V6_maxbin_res.010.fasta_sub.contigs-->V4_G2.2.1.2.2.1_sub.contigs	C005V6_contig_15755	C005V4_contig_30	V6	V4	Test	NO	NO
V6_maxbin_res.010.fasta_sub.contigs_02259	V4_G2.2.1.2.2.1_sub.contigs_00059	100	no	no	V6_maxbin_res.010.fasta_sub.contigs-->V4_G2.2.1.2.2.1_sub.contigs	C005V6_contig_15755	C005V4_contig_30	V6	V4	Test	NO	NO
V6_maxbin_res.010.fasta_sub.contigs_02260	V4_G2.2.1.2.2.1_sub.contigs_00060	100	no	no	V6_maxbin_res.010.fasta_sub.contigs-->V4_G2.2.1.2.2.1_sub.contigs	C005V6_contig_15755	C005V4_contig_30	V6	V4	Test	NO	NO
V6_maxbin_res.010.fasta_sub.contigs_02263	V4_G2.2.1.2.2.1_sub.contigs_00063	100	no	no	V6_maxbin_res.010.fasta_sub.contigs-->V4_G2.2.1.2.2.1_sub.contigs	C005V6_contig_15755	C005V4_contig_30	V6	V4	Test	NO	NO
V6_maxbin_res.010.fasta_sub.contigs_02361	V4_G2.2.1.2.2.1_sub.contigs_00429	91.05	no	no	V6_maxbin_res.010.fasta_sub.contigs-->V4_G2.2.1.2.2.1_sub.contigs	C005V6_contig_17319	C005V4_contig_119	V6	V4	Test	NO	NO
V6_maxbin_res.010.fasta_sub.contigs_02394	V5_P3.1.1_sub.contigs_03747	95.36	no	no	V6_maxbin_res.010.fasta_sub.contigs-->V5_P3.1.1_sub.contigs	C005V6_contig_17319	C005V5_contig_13900	V6	V5	Test	NO	NO
V6_maxbin_res.010.fasta_sub.contigs_02612	V5_P7.contigs_03441	100	no	no	V6_maxbin_res.010.fasta_sub.contigs-->V5_P7.contigs	C005V6_contig_17879	C005V5_contig_6863	V6	V5	Test	NO	NO
V6_maxbin_res.010.fasta_sub.contigs_02613	V4_G2.2.1.2.2.1_sub.contigs_01552	100	no	no	V6_maxbin_res.010.fasta_sub.contigs-->V4_G2.2.1.2.2.1_sub.contigs	C005V6_contig_17879	C005V4_contig_3025	V6	V4	Test	NO	NO
V6_maxbin_res.010.fasta_sub.contigs_02614	V4_G2.2.1.2.2.1_sub.contigs_01553	100	no	no	V6_maxbin_res.010.fasta_sub.contigs-->V4_G2.2.1.2.2.1_sub.contigs	C005V6_contig_17879	C005V4_contig_3025	V6	V4	Test	NO	NO
V6_maxbin_res.010.fasta_sub.contigs_02616	V4_G2.2.1.2.2.1_sub.contigs_01555	100	no	no	V6_maxbin_res.010.fasta_sub.contigs-->V4_G2.2.1.2.2.1_sub.contigs	C005V6_contig_17879	C005V4_contig_3025	V6	V4	Test	NO	NO
V6_maxbin_res.010.fasta_sub.contigs_02617	V5_P7.contigs_03446	100	no	no	V5_P7.contigs-->V6_maxbin_res.010.fasta_sub.contigs	C005V6_contig_17879	C005V5_contig_6863	V6	V5	Test	NO	NO
V6_maxbin_res.010.fasta_sub.contigs_02619	V4_G2.2.1.2.2.1_sub.contigs_01558	100	no	no	V6_maxbin_res.010.fasta_sub.contigs-->V4_G2.2.1.2.2.1_sub.contigs	C005V6_contig_17879	C005V4_contig_3025	V6	V4	Test	NO	NO
V6_maxbin_res.010.fasta_sub.contigs_02620	V4_G2.2.1.2.2.1_sub.contigs_01559	100	no	no	V6_maxbin_res.010.fasta_sub.contigs-->V4_G2.2.1.2.2.1_sub.contigs	C005V6_contig_17879	C005V4_contig_3025	V6	V4	Test	NO	NO
V6_maxbin_res.010.fasta_sub.contigs_02621	V4_G2.2.1.2.2.1_sub.contigs_01560	100	no	no	V6_maxbin_res.010.fasta_sub.contigs-->V4_G2.2.1.2.2.1_sub.contigs	C005V6_contig_17879	C005V4_contig_3025	V6	V4	Test	NO	NO
V6_maxbin_res.010.fasta_sub.contigs_02625	V4_G2.2.1.2.2.1_sub.contigs_01564	100	no	no	V6_maxbin_res.010.fasta_sub.contigs-->V4_G2.2.1.2.2.1_sub.contigs	C005V6_contig_17879	C005V4_contig_3025	V6	V4	Test	NO	NO
V6_maxbin_res.010.fasta_sub.contigs_02633	V4_G2.2.1.2.2.1_sub.contigs_01572	100	no	no	V6_maxbin_res.010.fasta_sub.contigs-->V4_G2.2.1.2.2.1_sub.contigs	C005V6_contig_17879	C005V4_contig_3025	V6	V4	Test	NO	NO
V6_maxbin_res.010.fasta_sub.contigs_02634	V4_G2.2.1.2.2.1_sub.contigs_01573	100	no	no	V6_maxbin_res.010.fasta_sub.contigs-->V4_G2.2.1.2.2.1_sub.contigs	C005V6_contig_17879	C005V4_contig_3025	V6	V4	Test	NO	NO
V6_maxbin_res.010.fasta_sub.contigs_02636	V4_G2.2.1.2.2.1_sub.contigs_01575	100	no	no	V6_maxbin_res.010.fasta_sub.contigs-->V4_G2.2.1.2.2.1_sub.contigs	C005V6_contig_17879	C005V4_contig_3025	V6	V4	Test	NO	NO
V6_maxbin_res.010.fasta_sub.contigs_02637	V4_G2.2.1.2.2.1_sub.contigs_01576	100	no	no	V6_maxbin_res.010.fasta_sub.contigs-->V4_G2.2.1.2.2.1_sub.contigs	C005V6_contig_17879	C005V4_contig_3025	V6	V4	Test	NO	NO
V6_maxbin_res.010.fasta_sub.contigs_02638	V4_G2.2.1.2.2.1_sub.contigs_01577	100	no	no	V6_maxbin_res.010.fasta_sub.contigs-->V4_G2.2.1.2.2.1_sub.contigs	C005V6_contig_17879	C005V4_contig_3025	V6	V4	Test	NO	NO
V6_maxbin_res.010.fasta_sub.contigs_02639	V4_G2.2.1.2.2.1_sub.contigs_01578	100	no	no	V6_maxbin_res.010.fasta_sub.contigs-->V4_G2.2.1.2.2.1_sub.contigs	C005V6_contig_17879	C005V4_contig_3025	V6	V4	Test	NO	NO
V6_maxbin_res.010.fasta_sub.contigs_02642	V4_G2.2.1.2.2.1_sub.contigs_01581	100	no	no	V6_maxbin_res.010.fasta_sub.contigs-->V4_G2.2.1.2.2.1_sub.contigs	C005V6_contig_17879	C005V4_contig_3025	V6	V4	Test	NO	NO
V6_maxbin_res.010.fasta_sub.contigs_02643	V4_G2.2.1.2.2.1_sub.contigs_01582	100	no	no	V6_maxbin_res.010.fasta_sub.contigs-->V4_G2.2.1.2.2.1_sub.contigs	C005V6_contig_17879	C005V4_contig_3025	V6	V4	Test	NO	NO
V6_maxbin_res.010.fasta_sub.contigs_02644	V4_G2.2.1.2.2.1_sub.contigs_01583	99.95	no	no	V6_maxbin_res.010.fasta_sub.contigs-->V4_G2.2.1.2.2.1_sub.contigs	C005V6_contig_17879	C005V4_contig_3025	V6	V4	Test	NO	NO
V6_maxbin_res.010.fasta_sub.contigs_02646	V4_G2.2.1.2.2.1_sub.contigs_01585	100	no	no	V6_maxbin_res.010.fasta_sub.contigs-->V4_G2.2.1.2.2.1_sub.contigs	C005V6_contig_17879	C005V4_contig_3025	V6	V4	Test	NO	NO
V6_maxbin_res.010.fasta_sub.contigs_02648	V4_G2.2.1.2.2.1_sub.contigs_01587	100	no	no	V6_maxbin_res.010.fasta_sub.contigs-->V4_G2.2.1.2.2.1_sub.contigs	C005V6_contig_17879	C005V4_contig_3025	V6	V4	Test	NO	NO
V6_maxbin_res.010.fasta_sub.contigs_02649	V4_G2.2.1.2.2.1_sub.contigs_01588	100	no	no	V6_maxbin_res.010.fasta_sub.contigs-->V4_G2.2.1.2.2.1_sub.contigs	C005V6_contig_17879	C005V4_contig_3025	V6	V4	Test	NO	NO
V6_maxbin_res.010.fasta_sub.contigs_03098	V6_maxbin_res.021.fasta_sub.contigs_02376	80.55	no	no	V6_maxbin_res.010.fasta_sub.contigs-->V6_maxbin_res.021.fasta_sub.contigs	C005V6_contig_23231	C005V6_contig_21315	V6	V6	Do_not_test	NO	NO
V6_maxbin_res.010.fasta_sub.contigs_03100	V6_maxbin_res.021.fasta_sub.contigs_02374	80.08	no	no	V6_maxbin_res.021.fasta_sub.contigs-->V6_maxbin_res.010.fasta_sub.contigs	C005V6_contig_23231	C005V6_contig_21315	V6	V6	Do_not_test	NO	NO
V6_maxbin_res.010.fasta_sub.contigs_03106	V6_maxbin_res.021.fasta_sub.contigs_00138	82.71	no	no	V6_maxbin_res.021.fasta_sub.contigs-->V6_maxbin_res.010.fasta_sub.contigs	C005V6_contig_23231	C005V6_contig_5518	V6	V6	Do_not_test	NO	NO
V6_maxbin_res.010.fasta_sub.contigs_03248	V4_G2.2.1.2.2.1_sub.contigs_00580	100	no	no	V6_maxbin_res.010.fasta_sub.contigs-->V4_G2.2.1.2.2.1_sub.contigs	C005V6_contig_24183	C005V4_contig_613	V6	V4	Test	YES	YES
V6_maxbin_res.010.fasta_sub.contigs_03250	V4_G2.2.1.2.2.1_sub.contigs_00578	100	no	no	V6_maxbin_res.010.fasta_sub.contigs-->V4_G2.2.1.2.2.1_sub.contigs	C005V6_contig_24183	C005V4_contig_613	V6	V4	Test	YES	YES
V6_maxbin_res.010.fasta_sub.contigs_03251	V4_G2.2.1.2.2.1_sub.contigs_00577	100	no	no	V6_maxbin_res.010.fasta_sub.contigs-->V4_G2.2.1.2.2.1_sub.contigs	C005V6_contig_24183	C005V4_contig_613	V6	V4	Test	YES	YES
V6_maxbin_res.010.fasta_sub.contigs_03266	V4_G2.2.1.2.2.1_sub.contigs_00562	100	no	no	V6_maxbin_res.010.fasta_sub.contigs-->V4_G2.2.1.2.2.1_sub.contigs	C005V6_contig_24183	C005V4_contig_613	V6	V4	Test	YES	YES
V6_maxbin_res.010.fasta_sub.contigs_03274	V4_G2.2.1.2.2.1_sub.contigs_00554	100	no	no	V6_maxbin_res.010.fasta_sub.contigs-->V4_G2.2.1.2.2.1_sub.contigs	C005V6_contig_24183	C005V4_contig_613	V6	V4	Test	YES	YES
V6_maxbin_res.010.fasta_sub.contigs_03283	V4_G2.2.1.2.2.1_sub.contigs_00545	100	no	no	V6_maxbin_res.010.fasta_sub.contigs-->V4_G2.2.1.2.2.1_sub.contigs	C005V6_contig_24183	C005V4_contig_613	V6	V4	Test	YES	YES
V6_maxbin_res.010.fasta_sub.contigs_03602	V4_maxbin_res.009.fasta_sub.contigs_03347	100	no	no	V4_maxbin_res.009.fasta_sub.contigs-->V6_maxbin_res.010.fasta_sub.contigs	C005V6_contig_30636	C005V4_contig_17577	V6	V4	Test	NO	NO
V6_maxbin_res.010.fasta_sub.contigs_03603	V4_maxbin_res.009.fasta_sub.contigs_03348	100	no	no	V4_maxbin_res.009.fasta_sub.contigs-->V6_maxbin_res.010.fasta_sub.contigs	C005V6_contig_30636	C005V4_contig_17577	V6	V4	Test	NO	NO
V6_maxbin_res.010.fasta_sub.contigs_03605	V4_maxbin_res.009.fasta_sub.contigs_03350	100	no	no	V6_maxbin_res.010.fasta_sub.contigs-->V4_maxbin_res.009.fasta_sub.contigs	C005V6_contig_30636	C005V4_contig_17577	V6	V4	Test	NO	NO
V6_maxbin_res.010.fasta_sub.contigs_03617	V4_G2.2.1.2.2.1_sub.contigs_00428	100	no	no	V6_maxbin_res.010.fasta_sub.contigs-->V4_G2.2.1.2.2.1_sub.contigs	C005V6_contig_30636	C005V4_contig_119	V6	V4	Test	NO	NO
V6_maxbin_res.010.fasta_sub.contigs_03642	V4_G2.2.1.2.2.1_sub.contigs_00403	100	no	no	V6_maxbin_res.010.fasta_sub.contigs-->V4_G2.2.1.2.2.1_sub.contigs	C005V6_contig_30636	C005V4_contig_119	V6	V4	Test	NO	NO
V6_maxbin_res.010.fasta_sub.contigs_03643	V4_G2.2.1.2.2.1_sub.contigs_00402	100	no	no	V6_maxbin_res.010.fasta_sub.contigs-->V4_G2.2.1.2.2.1_sub.contigs	C005V6_contig_30636	C005V4_contig_119	V6	V4	Test	NO	NO
V6_maxbin_res.010.fasta_sub.contigs_03647	V4_G2.2.1.2.2.1_sub.contigs_00398	100	no	no	V6_maxbin_res.010.fasta_sub.contigs-->V4_G2.2.1.2.2.1_sub.contigs	C005V6_contig_30636	C005V4_contig_119	V6	V4	Test	NO	NO
V6_maxbin_res.010.fasta_sub.contigs_03655	V4_G2.2.1.2.2.1_sub.contigs_00390	100	no	no	V6_maxbin_res.010.fasta_sub.contigs-->V4_G2.2.1.2.2.1_sub.contigs	C005V6_contig_30636	C005V4_contig_119	V6	V4	Test	NO	NO
V6_maxbin_res.010.fasta_sub.contigs_03663	V4_G2.2.1.2.2.1_sub.contigs_00382	100	no	no	V6_maxbin_res.010.fasta_sub.contigs-->V4_G2.2.1.2.2.1_sub.contigs	C005V6_contig_30636	C005V4_contig_119	V6	V4	Test	NO	NO
V6_maxbin_res.010.fasta_sub.contigs_03664	V4_G2.2.1.2.2.1_sub.contigs_00381	100	no	no	V4_G2.2.1.2.2.1_sub.contigs-->V6_maxbin_res.010.fasta_sub.contigs	C005V6_contig_30636	C005V4_contig_119	V6	V4	Test	NO	NO
V6_maxbin_res.013.fasta_sub.contigs_00332	V6_maxbin_res.023.fasta_sub.contigs_01429	82.46	no	no	V6_maxbin_res.013.fasta_sub.contigs-->V6_maxbin_res.023.fasta_sub.contigs	C005V6_contig_14400	C005V6_contig_14182	V6	V6	Do_not_test
V6_maxbin_res.013.fasta_sub.contigs_00584	V6_maxbin_res.020.fasta.contigs_00535	80.54	no	no	V6_maxbin_res.013.fasta_sub.contigs-->V6_maxbin_res.020.fasta.contigs	C005V6_contig_19445	C005V6_contig_15058	V6	V6	Do_not_test
V6_maxbin_res.013.fasta_sub.contigs_00994	V6_maxbin_res.023.fasta_sub.contigs_00584	79.77	no	no	V6_maxbin_res.013.fasta_sub.contigs-->V6_maxbin_res.023.fasta_sub.contigs	C005V6_contig_22103	C005V6_contig_6862	V6	V6	Do_not_test
V6_maxbin_res.013.fasta_sub.contigs_00996	V6_maxbin_res.011.fasta.contigs_00338	76.56	no	no	V6_maxbin_res.013.fasta_sub.contigs-->V6_maxbin_res.011.fasta.contigs	C005V6_contig_22103	C005V6_contig_8430	V6	V6	Do_not_test
V6_maxbin_res.013.fasta_sub.contigs_01003	V6_maxbin_res.011.fasta.contigs_02171	77.4	no	no	V6_maxbin_res.013.fasta_sub.contigs-->V6_maxbin_res.011.fasta.contigs	C005V6_contig_22103	C005V6_contig_37839	V6	V6	Do_not_test
V6_maxbin_res.013.fasta_sub.contigs_01484	V6_G7_sub.contigs_02798	72.01	no	no	V6_maxbin_res.013.fasta_sub.contigs-->V6_G7_sub.contigs	C005V6_contig_29568	C005V6_contig_38006	V6	V6	Do_not_test
V6_maxbin_res.013.fasta_sub.contigs_01819	V6_maxbin_res.011.fasta.contigs_00410	78.53	no	no	V6_maxbin_res.013.fasta_sub.contigs-->V6_maxbin_res.011.fasta.contigs	C005V6_contig_38975	C005V6_contig_9524	V6	V6	Do_not_test
V6_maxbin_res.016.fasta_sub.contigs_00267	V6_maxbin_res.030.fasta_sub.contigs_00092	79.16	no	no	V6_maxbin_res.016.fasta_sub.contigs-->V6_maxbin_res.030.fasta_sub.contigs	C005V6_contig_8170	C005V6_contig_3715	V6	V6	Do_not_test
V6_maxbin_res.016.fasta_sub.contigs_00615	V6_maxbin_res.023.fasta_sub.contigs_04022	80.85	no	no	V6_maxbin_res.016.fasta_sub.contigs-->V6_maxbin_res.023.fasta_sub.contigs	C005V6_contig_11723	C005V6_contig_40043	V6	V6	Do_not_test
V6_maxbin_res.016.fasta_sub.contigs_01144	V6_maxbin_res.023.fasta_sub.contigs_02386	86.57	no	no	V6_maxbin_res.016.fasta_sub.contigs-->V6_maxbin_res.023.fasta_sub.contigs	C005V6_contig_17239	C005V6_contig_25971	V6	V6	Do_not_test
V6_maxbin_res.016.fasta_sub.contigs_01154	V6_maxbin_res.023.fasta_sub.contigs_00645	82.93	no	no	V6_maxbin_res.016.fasta_sub.contigs-->V6_maxbin_res.023.fasta_sub.contigs	C005V6_contig_17239	C005V6_contig_7145	V6	V6	Do_not_test
V6_maxbin_res.016.fasta_sub.contigs_01511	V6_maxbin_res.020.fasta.contigs_01875	77.62	no	no	V6_maxbin_res.016.fasta_sub.contigs-->V6_maxbin_res.020.fasta.contigs	C005V6_contig_20619	C005V6_contig_29946	V6	V6	Do_not_test
V6_maxbin_res.016.fasta_sub.contigs_02285	V6_maxbin_res.023.fasta_sub.contigs_00549	82.23	no	no	V6_maxbin_res.016.fasta_sub.contigs-->V6_maxbin_res.023.fasta_sub.contigs	C005V6_contig_29063	C005V6_contig_6550	V6	V6	Do_not_test
V6_maxbin_res.021.fasta_sub.contigs_00050	V3_maxbin_res.003.fasta_sub.contigs_01451	89.87	no	no	V3_maxbin_res.003.fasta_sub.contigs-->V6_maxbin_res.021.fasta_sub.contigs	C005V6_contig_4861	C005V3_contig_3568	V6	V3	Test	NO	NO
V6_maxbin_res.021.fasta_sub.contigs_00139	V6_maxbin_res.010.fasta_sub.contigs_03105	79.28	no	no	V6_maxbin_res.021.fasta_sub.contigs-->V6_maxbin_res.010.fasta_sub.contigs	C005V6_contig_5518	C005V6_contig_23231	V6	V6	Do_not_test
V6_maxbin_res.021.fasta_sub.contigs_01459	V5_maxbin_res.005.fasta.contigs_02939	78.97	no	no	V5_maxbin_res.005.fasta.contigs-->V6_maxbin_res.021.fasta_sub.contigs	C005V6_contig_13511	C005V5_contig_8419	V6	V5	Test	NO	NO
V6_maxbin_res.021.fasta_sub.contigs_01624	V6_maxbin_res.011.fasta.contigs_02400	84.71	no	no	V6_maxbin_res.021.fasta_sub.contigs-->V6_maxbin_res.011.fasta.contigs	C005V6_contig_14057	C005V6_contig_40853	V6	V6	Do_not_test
V6_maxbin_res.021.fasta_sub.contigs_01690	V5_P3.1.1_sub.contigs_01084	91.36	no	no	V5_P3.1.1_sub.contigs-->V6_maxbin_res.021.fasta_sub.contigs	C005V6_contig_15320	C005V5_contig_3756	V6	V5	Test	NO	NO
V6_maxbin_res.021.fasta_sub.contigs_02860	V6_maxbin_res.010.fasta_sub.contigs_02264	83.18	no	no	V6_maxbin_res.021.fasta_sub.contigs-->V6_maxbin_res.010.fasta_sub.contigs	C005V6_contig_25223	C005V6_contig_15755	V6	V6	Do_not_test
V6_maxbin_res.021.fasta_sub.contigs_02865	V6_maxbin_res.010.fasta_sub.contigs_02266	79.87	no	no	V6_maxbin_res.021.fasta_sub.contigs-->V6_maxbin_res.010.fasta_sub.contigs	C005V6_contig_25223	C005V6_contig_15755	V6	V6	Do_not_test
V6_maxbin_res.021.fasta_sub.contigs_03207	V5_maxbin_res.005.fasta.contigs_00024	81.81	no	no	V5_maxbin_res.005.fasta.contigs-->V6_maxbin_res.021.fasta_sub.contigs	C005V6_contig_27535	C005V5_contig_6	V6	V5	Test	NO	NO
V6_maxbin_res.021.fasta_sub.contigs_03617	V5_maxbin_res.005.fasta.contigs_02791	85.38	no	no	V5_maxbin_res.005.fasta.contigs-->V6_maxbin_res.021.fasta_sub.contigs	C005V6_contig_35367	C005V5_contig_8193	V6	V5	Test	NO	NO
V6_maxbin_res.021.fasta_sub.contigs_03823	V5_maxbin_res.007.fasta.contigs_00464	91.91	no	no	V6_maxbin_res.021.fasta_sub.contigs-->V5_maxbin_res.007.fasta.contigs	C005V6_contig_37405	C005V5_contig_1337	V6	V5	Test	NO	NO
V6_maxbin_res.021.fasta_sub.contigs_03824	V5_maxbin_res.007.fasta.contigs_00465	95.53	no	no	V6_maxbin_res.021.fasta_sub.contigs-->V5_maxbin_res.007.fasta.contigs	C005V6_contig_37405	C005V5_contig_1337	V6	V5	Test	NO	NO
V6_maxbin_res.024.fasta_sub.contigs_00406	V6_maxbin_res.020.fasta.contigs_01053	74.07	no	no	V6_maxbin_res.024.fasta_sub.contigs-->V6_maxbin_res.020.fasta.contigs	C005V6_contig_16570	C005V6_contig_20153	V6	V6	Do_not_test
V6_maxbin_res.024.fasta_sub.contigs_00838	V6_maxbin_res.012.fasta.contigs_01200	74.64	no	no	V6_maxbin_res.024.fasta_sub.contigs-->V6_maxbin_res.012.fasta.contigs	C005V6_contig_31368	C005V6_contig_9262	V6	V6	Do_not_test
V6_maxbin_res.024.fasta_sub.contigs_00987	V6_maxbin_res.013.fasta_sub.contigs_00285	82.21	no	no	V6_maxbin_res.024.fasta_sub.contigs-->V6_maxbin_res.013.fasta_sub.contigs	C005V6_contig_36361	C005V6_contig_14400	V6	V6	Do_not_test
V4_G2.2.1.2.2.1_sub.contigs_00002	V3_P1.2.2.contigs_02984	99.85	no	no	V3_P1.2.2.contigs-->V4_G2.2.1.2.2.1_sub.contigs	C005V4_contig_30	C005V3_contig_443	V4	V3	Test	NO	NO
V4_G2.2.1.2.2.1_sub.contigs_00003	V3_P1.2.2.contigs_02985	100	no	no	V4_G2.2.1.2.2.1_sub.contigs-->V3_P1.2.2.contigs	C005V4_contig_30	C005V3_contig_443	V4	V3	Test	NO	NO
V4_G2.2.1.2.2.1_sub.contigs_00004	V3_P1.2.2.contigs_02986	100	no	no	V3_P1.2.2.contigs-->V4_G2.2.1.2.2.1_sub.contigs	C005V4_contig_30	C005V3_contig_443	V4	V3	Test	NO	NO
V4_G2.2.1.2.2.1_sub.contigs_00009	V3_P1.2.2.contigs_02991	100	no	no	V4_G2.2.1.2.2.1_sub.contigs-->V3_P1.2.2.contigs	C005V4_contig_30	C005V3_contig_443	V4	V3	Test	NO	NO
V4_G2.2.1.2.2.1_sub.contigs_00164	V3_P1.2.2.contigs_03205	100	no	no	V4_G2.2.1.2.2.1_sub.contigs-->V3_P1.2.2.contigs	C005V4_contig_110	C005V3_contig_443	V4	V3	Test	NO	NO
V4_G2.2.1.2.2.1_sub.contigs_00181	V3_P1.2.2.contigs_03188	100	no	no	V3_P1.2.2.contigs-->V4_G2.2.1.2.2.1_sub.contigs	C005V4_contig_110	C005V3_contig_443	V4	V3	Test	NO	NO
V4_G2.2.1.2.2.1_sub.contigs_00184	V3_P1.2.2.contigs_03185	100	no	no	V3_P1.2.2.contigs-->V4_G2.2.1.2.2.1_sub.contigs	C005V4_contig_110	C005V3_contig_443	V4	V3	Test	NO	NO
V4_G2.2.1.2.2.1_sub.contigs_00185	V3_P1.2.2.contigs_03184	99.97	no	no	V3_P1.2.2.contigs-->V4_G2.2.1.2.2.1_sub.contigs	C005V4_contig_110	C005V3_contig_443	V4	V3	Test	NO	NO
V4_G2.2.1.2.2.1_sub.contigs_00190	V3_P1.2.2.contigs_03179	100	no	no	V3_P1.2.2.contigs-->V4_G2.2.1.2.2.1_sub.contigs	C005V4_contig_110	C005V3_contig_443	V4	V3	Test	NO	NO
V4_G2.2.1.2.2.1_sub.contigs_00199	V3_P1.2.2.contigs_03170	99.46	no	no	V3_P1.2.2.contigs-->V4_G2.2.1.2.2.1_sub.contigs	C005V4_contig_110	C005V3_contig_443	V4	V3	Test	NO	NO
V4_G2.2.1.2.2.1_sub.contigs_00202	V3_P1.2.2.contigs_03167	100	no	no	V3_P1.2.2.contigs-->V4_G2.2.1.2.2.1_sub.contigs	C005V4_contig_110	C005V3_contig_443	V4	V3	Test	NO	NO
V4_G2.2.1.2.2.1_sub.contigs_00203	V3_P1.2.2.contigs_03166	99.97	no	no	V4_G2.2.1.2.2.1_sub.contigs-->V3_P1.2.2.contigs	C005V4_contig_110	C005V3_contig_443	V4	V3	Test	NO	NO
V4_G2.2.1.2.2.1_sub.contigs_00213	V3_P1.2.2.contigs_03155	99.94	no	no	V3_P1.2.2.contigs-->V4_G2.2.1.2.2.1_sub.contigs	C005V4_contig_110	C005V3_contig_443	V4	V3	Test	NO	NO
V4_G2.2.1.2.2.1_sub.contigs_00215	V3_P1.2.2.contigs_03153	100	no	no	V3_P1.2.2.contigs-->V4_G2.2.1.2.2.1_sub.contigs	C005V4_contig_110	C005V3_contig_443	V4	V3	Test	NO	NO
V4_G2.2.1.2.2.1_sub.contigs_00224	V3_P1.2.2.contigs_03144	100	no	no	V4_G2.2.1.2.2.1_sub.contigs-->V3_P1.2.2.contigs	C005V4_contig_110	C005V3_contig_443	V4	V3	Test	NO	NO
V4_G2.2.1.2.2.1_sub.contigs_00244	V3_P1.2.2.contigs_03124	100	no	no	V4_G2.2.1.2.2.1_sub.contigs-->V3_P1.2.2.contigs	C005V4_contig_110	C005V3_contig_443	V4	V3	Test	NO	NO
V4_G2.2.1.2.2.1_sub.contigs_00251	V3_P1.2.2.contigs_03118	100	no	no	V3_P1.2.2.contigs-->V4_G2.2.1.2.2.1_sub.contigs	C005V4_contig_110	C005V3_contig_443	V4	V3	Test	NO	NO
V4_G2.2.1.2.2.1_sub.contigs_02354	V3_P1.2.2.contigs_04509	100	no	no	V3_P1.2.2.contigs-->V4_G2.2.1.2.2.1_sub.contigs	C005V4_contig_6444	C005V3_contig_3613	V4	V3	Test	YES	YES
V4_G2.2.1.2.2.1_sub.contigs_02358	V3_P1.2.2.contigs_04513	100	no	no	V3_P1.2.2.contigs-->V4_G2.2.1.2.2.1_sub.contigs	C005V4_contig_6444	C005V3_contig_3613	V4	V3	Test	YES	YES
V4_G2.2.1.2.2.1_sub.contigs_02361	V3_P1.2.2.contigs_04516	100	no	no	V4_G2.2.1.2.2.1_sub.contigs-->V3_P1.2.2.contigs	C005V4_contig_6444	C005V3_contig_3613	V4	V3	Test	YES	YES
V4_G2.2.1.2.2.1_sub.contigs_02362	V3_P1.2.2.contigs_04517	100	no	no	V4_G2.2.1.2.2.1_sub.contigs-->V3_P1.2.2.contigs	C005V4_contig_6444	C005V3_contig_3613	V4	V3	Test	YES	YES
V4_G2.2.1.2.2.1_sub.contigs_02365	V3_P1.2.2.contigs_04520	100	no	no	V3_P1.2.2.contigs-->V4_G2.2.1.2.2.1_sub.contigs	C005V4_contig_6444	C005V3_contig_3613	V4	V3	Test	YES	YES
V5_maxbin_res.005.fasta.contigs_02407	V4_G2.2.1.2.1.contigs_01654	91.26	no	no	V4_G2.2.1.2.1.contigs-->V5_maxbin_res.005.fasta.contigs	C005V5_contig_7506	C005V4_contig_16222	V5	V4	Test	NO	NO
V6_maxbin_res.010.fasta_sub.contigs_02216	V4_G2.2.1.2.2.1_sub.contigs_00016	98.08	no	no	V6_maxbin_res.010.fasta_sub.contigs-->V4_G2.2.1.2.2.1_sub.contigs	C005V6_contig_15755	C005V4_contig_30	V6	V4	Test	NO	NO
V6_maxbin_res.010.fasta_sub.contigs_02217	V4_G2.2.1.2.2.1_sub.contigs_00017	100	no	no	V4_G2.2.1.2.2.1_sub.contigs-->V6_maxbin_res.010.fasta_sub.contigs	C005V6_contig_15755	C005V4_contig_30	V6	V4	Test	NO	NO
V6_maxbin_res.010.fasta_sub.contigs_02218	V4_G2.2.1.2.2.1_sub.contigs_00018	100	no	no	V4_G2.2.1.2.2.1_sub.contigs-->V6_maxbin_res.010.fasta_sub.contigs	C005V6_contig_15755	C005V4_contig_30	V6	V4	Test	NO	NO
V6_maxbin_res.010.fasta_sub.contigs_02219	V4_G2.2.1.2.2.1_sub.contigs_00019	100	no	no	V6_maxbin_res.010.fasta_sub.contigs-->V4_G2.2.1.2.2.1_sub.contigs	C005V6_contig_15755	C005V4_contig_30	V6	V4	Test	NO	NO
V6_maxbin_res.010.fasta_sub.contigs_02220	V4_G2.2.1.2.2.1_sub.contigs_00020	100	no	no	V4_G2.2.1.2.2.1_sub.contigs-->V6_maxbin_res.010.fasta_sub.contigs	C005V6_contig_15755	C005V4_contig_30	V6	V4	Test	NO	NO
V6_maxbin_res.010.fasta_sub.contigs_02221	V4_G2.2.1.2.2.1_sub.contigs_00021	100	no	no	V6_maxbin_res.010.fasta_sub.contigs-->V4_G2.2.1.2.2.1_sub.contigs	C005V6_contig_15755	C005V4_contig_30	V6	V4	Test	NO	NO
V6_maxbin_res.010.fasta_sub.contigs_02223	V4_G2.2.1.2.2.1_sub.contigs_00023	100	no	no	V4_G2.2.1.2.2.1_sub.contigs-->V6_maxbin_res.010.fasta_sub.contigs	C005V6_contig_15755	C005V4_contig_30	V6	V4	Test	NO	NO
V6_maxbin_res.010.fasta_sub.contigs_02224	V4_G2.2.1.2.2.1_sub.contigs_00024	100	no	no	V6_maxbin_res.010.fasta_sub.contigs-->V4_G2.2.1.2.2.1_sub.contigs	C005V6_contig_15755	C005V4_contig_30	V6	V4	Test	NO	NO
V6_maxbin_res.010.fasta_sub.contigs_02225	V4_G2.2.1.2.2.1_sub.contigs_00025	100	no	no	V6_maxbin_res.010.fasta_sub.contigs-->V4_G2.2.1.2.2.1_sub.contigs	C005V6_contig_15755	C005V4_contig_30	V6	V4	Test	NO	NO
V6_maxbin_res.010.fasta_sub.contigs_02242	V4_G2.2.1.2.2.1_sub.contigs_00042	100	no	no	V4_G2.2.1.2.2.1_sub.contigs-->V6_maxbin_res.010.fasta_sub.contigs	C005V6_contig_15755	C005V4_contig_30	V6	V4	Test	NO	NO
V6_maxbin_res.010.fasta_sub.contigs_02247	V4_G2.2.1.2.2.1_sub.contigs_00047	100	no	no	V6_maxbin_res.010.fasta_sub.contigs-->V4_G2.2.1.2.2.1_sub.contigs	C005V6_contig_15755	C005V4_contig_30	V6	V4	Test	NO	NO
V6_maxbin_res.010.fasta_sub.contigs_02248	V4_G2.2.1.2.2.1_sub.contigs_00048	100	no	no	V4_G2.2.1.2.2.1_sub.contigs-->V6_maxbin_res.010.fasta_sub.contigs	C005V6_contig_15755	C005V4_contig_30	V6	V4	Test	NO	NO
V6_maxbin_res.010.fasta_sub.contigs_02254	V4_G2.2.1.2.2.1_sub.contigs_00054	100	no	no	V6_maxbin_res.010.fasta_sub.contigs-->V4_G2.2.1.2.2.1_sub.contigs	C005V6_contig_15755	C005V4_contig_30	V6	V4	Test	NO	NO
V6_maxbin_res.010.fasta_sub.contigs_02255	V4_G2.2.1.2.2.1_sub.contigs_00055	100	no	no	V4_G2.2.1.2.2.1_sub.contigs-->V6_maxbin_res.010.fasta_sub.contigs	C005V6_contig_15755	C005V4_contig_30	V6	V4	Test	NO	NO
V6_maxbin_res.010.fasta_sub.contigs_02257	V4_G2.2.1.2.2.1_sub.contigs_00057	100	no	no	V4_G2.2.1.2.2.1_sub.contigs-->V6_maxbin_res.010.fasta_sub.contigs	C005V6_contig_15755	C005V4_contig_30	V6	V4	Test	NO	NO
V6_maxbin_res.010.fasta_sub.contigs_02258	V4_G2.2.1.2.2.1_sub.contigs_00058	100	no	no	V6_maxbin_res.010.fasta_sub.contigs-->V4_G2.2.1.2.2.1_sub.contigs	C005V6_contig_15755	C005V4_contig_30	V6	V4	Test	NO	NO
V6_maxbin_res.010.fasta_sub.contigs_02261	V4_G2.2.1.2.2.1_sub.contigs_00061	100	no	no	V6_maxbin_res.010.fasta_sub.contigs-->V4_G2.2.1.2.2.1_sub.contigs	C005V6_contig_15755	C005V4_contig_30	V6	V4	Test	NO	NO
V6_maxbin_res.010.fasta_sub.contigs_02262	V4_G2.2.1.2.2.1_sub.contigs_00062	100	no	no	V6_maxbin_res.010.fasta_sub.contigs-->V4_G2.2.1.2.2.1_sub.contigs	C005V6_contig_15755	C005V4_contig_30	V6	V4	Test	NO	NO
V6_maxbin_res.010.fasta_sub.contigs_02266	V4_G2.2.1.2.2.1_sub.contigs_00066	100	no	no	V4_G2.2.1.2.2.1_sub.contigs-->V6_maxbin_res.010.fasta_sub.contigs	C005V6_contig_15755	C005V4_contig_30	V6	V4	Test	NO	NO
V6_maxbin_res.010.fasta_sub.contigs_02267	V4_G2.2.1.2.2.1_sub.contigs_00067	100	no	no	V6_maxbin_res.010.fasta_sub.contigs-->V4_G2.2.1.2.2.1_sub.contigs	C005V6_contig_15755	C005V4_contig_30	V6	V4	Test	NO	NO
V6_maxbin_res.010.fasta_sub.contigs_02268	V4_G2.2.1.2.2.1_sub.contigs_00068	100	no	no	V6_maxbin_res.010.fasta_sub.contigs-->V4_G2.2.1.2.2.1_sub.contigs	C005V6_contig_15755	C005V4_contig_30	V6	V4	Test	NO	NO
V6_maxbin_res.010.fasta_sub.contigs_02270	V4_G2.2.1.2.2.1_sub.contigs_00070	100	no	no	V4_G2.2.1.2.2.1_sub.contigs-->V6_maxbin_res.010.fasta_sub.contigs	C005V6_contig_15755	C005V4_contig_30	V6	V4	Test	NO	NO
V6_maxbin_res.010.fasta_sub.contigs_02271	V4_G2.2.1.2.2.1_sub.contigs_00071	100	no	no	V6_maxbin_res.010.fasta_sub.contigs-->V4_G2.2.1.2.2.1_sub.contigs	C005V6_contig_15755	C005V4_contig_30	V6	V4	Test	NO	NO
V6_maxbin_res.010.fasta_sub.contigs_02272	V4_G2.2.1.2.2.1_sub.contigs_00072	100	no	no	V6_maxbin_res.010.fasta_sub.contigs-->V4_G2.2.1.2.2.1_sub.contigs	C005V6_contig_15755	C005V4_contig_30	V6	V4	Test	NO	NO
V6_maxbin_res.010.fasta_sub.contigs_02273	V4_G2.2.1.2.2.1_sub.contigs_00073	100	no	no	V6_maxbin_res.010.fasta_sub.contigs-->V4_G2.2.1.2.2.1_sub.contigs	C005V6_contig_15755	C005V4_contig_30	V6	V4	Test	NO	NO
V6_maxbin_res.010.fasta_sub.contigs_02274	V4_G2.2.1.2.2.1_sub.contigs_00074	100	no	no	V6_maxbin_res.010.fasta_sub.contigs-->V4_G2.2.1.2.2.1_sub.contigs	C005V6_contig_15755	C005V4_contig_30	V6	V4	Test	NO	NO
V6_maxbin_res.010.fasta_sub.contigs_02618	V4_G2.2.1.2.2.1_sub.contigs_01557	100	no	no	V6_maxbin_res.010.fasta_sub.contigs-->V4_G2.2.1.2.2.1_sub.contigs	C005V6_contig_17879	C005V4_contig_3025	V6	V4	Test	NO	NO
V6_maxbin_res.010.fasta_sub.contigs_02622	V4_G2.2.1.2.2.1_sub.contigs_01561	100	no	no	V6_maxbin_res.010.fasta_sub.contigs-->V4_G2.2.1.2.2.1_sub.contigs	C005V6_contig_17879	C005V4_contig_3025	V6	V4	Test	NO	NO
V6_maxbin_res.010.fasta_sub.contigs_02623	V4_G2.2.1.2.2.1_sub.contigs_01562	100	no	no	V4_G2.2.1.2.2.1_sub.contigs-->V6_maxbin_res.010.fasta_sub.contigs	C005V6_contig_17879	C005V4_contig_3025	V6	V4	Test	NO	NO
V6_maxbin_res.010.fasta_sub.contigs_02626	V4_G2.2.1.2.2.1_sub.contigs_01565	100	no	no	V6_maxbin_res.010.fasta_sub.contigs-->V4_G2.2.1.2.2.1_sub.contigs	C005V6_contig_17879	C005V4_contig_3025	V6	V4	Test	NO	NO
V6_maxbin_res.010.fasta_sub.contigs_02635	V4_G2.2.1.2.2.1_sub.contigs_01574	100	no	no	V4_G2.2.1.2.2.1_sub.contigs-->V6_maxbin_res.010.fasta_sub.contigs	C005V6_contig_17879	C005V4_contig_3025	V6	V4	Test	NO	NO
V6_maxbin_res.010.fasta_sub.contigs_02640	V4_G2.2.1.2.2.1_sub.contigs_01579	100	no	no	V4_G2.2.1.2.2.1_sub.contigs-->V6_maxbin_res.010.fasta_sub.contigs	C005V6_contig_17879	C005V4_contig_3025	V6	V4	Test	NO	NO
V6_maxbin_res.010.fasta_sub.contigs_02647	V4_G2.2.1.2.2.1_sub.contigs_01586	100	no	no	V4_G2.2.1.2.2.1_sub.contigs-->V6_maxbin_res.010.fasta_sub.contigs	C005V6_contig_17879	C005V4_contig_3025	V6	V4	Test	NO	NO
V6_maxbin_res.010.fasta_sub.contigs_02650	V4_G2.2.1.2.2.1_sub.contigs_01589	100	no	no	V6_maxbin_res.010.fasta_sub.contigs-->V4_G2.2.1.2.2.1_sub.contigs	C005V6_contig_17879	C005V4_contig_3025	V6	V4	Test	NO	NO
V6_maxbin_res.010.fasta_sub.contigs_03236	V4_G2.2.1.2.2.1_sub.contigs_00592	100	no	no	V6_maxbin_res.010.fasta_sub.contigs-->V4_G2.2.1.2.2.1_sub.contigs	C005V6_contig_24183	C005V4_contig_613	V6	V4	Test	YES	YES
V6_maxbin_res.010.fasta_sub.contigs_03237	V4_G2.2.1.2.2.1_sub.contigs_00591	100	no	no	V4_G2.2.1.2.2.1_sub.contigs-->V6_maxbin_res.010.fasta_sub.contigs	C005V6_contig_24183	C005V4_contig_613	V6	V4	Test	YES	YES
V6_maxbin_res.010.fasta_sub.contigs_03238	V4_G2.2.1.2.2.1_sub.contigs_00590	100	no	no	V6_maxbin_res.010.fasta_sub.contigs-->V4_G2.2.1.2.2.1_sub.contigs	C005V6_contig_24183	C005V4_contig_613	V6	V4	Test	YES	YES
V6_maxbin_res.010.fasta_sub.contigs_03239	V4_G2.2.1.2.2.1_sub.contigs_00589	100	no	no	V6_maxbin_res.010.fasta_sub.contigs-->V4_G2.2.1.2.2.1_sub.contigs	C005V6_contig_24183	C005V4_contig_613	V6	V4	Test	YES	YES
V6_maxbin_res.010.fasta_sub.contigs_03240	V4_G2.2.1.2.2.1_sub.contigs_00588	100	no	no	V6_maxbin_res.010.fasta_sub.contigs-->V4_G2.2.1.2.2.1_sub.contigs	C005V6_contig_24183	C005V4_contig_613	V6	V4	Test	YES	YES
V6_maxbin_res.010.fasta_sub.contigs_03241	V4_G2.2.1.2.2.1_sub.contigs_00587	100	no	no	V6_maxbin_res.010.fasta_sub.contigs-->V4_G2.2.1.2.2.1_sub.contigs	C005V6_contig_24183	C005V4_contig_613	V6	V4	Test	YES	YES
V6_maxbin_res.010.fasta_sub.contigs_03242	V4_G2.2.1.2.2.1_sub.contigs_00586	100	no	no	V4_G2.2.1.2.2.1_sub.contigs-->V6_maxbin_res.010.fasta_sub.contigs	C005V6_contig_24183	C005V4_contig_613	V6	V4	Test	YES	YES
V6_maxbin_res.010.fasta_sub.contigs_03244	V4_G2.2.1.2.2.1_sub.contigs_00584	100	no	no	V4_G2.2.1.2.2.1_sub.contigs-->V6_maxbin_res.010.fasta_sub.contigs	C005V6_contig_24183	C005V4_contig_613	V6	V4	Test	YES	YES
V6_maxbin_res.010.fasta_sub.contigs_03246	V4_G2.2.1.2.2.1_sub.contigs_00582	100	no	no	V6_maxbin_res.010.fasta_sub.contigs-->V4_G2.2.1.2.2.1_sub.contigs	C005V6_contig_24183	C005V4_contig_613	V6	V4	Test	YES	YES
V6_maxbin_res.010.fasta_sub.contigs_03247	V4_G2.2.1.2.2.1_sub.contigs_00581	100	no	no	V6_maxbin_res.010.fasta_sub.contigs-->V4_G2.2.1.2.2.1_sub.contigs	C005V6_contig_24183	C005V4_contig_613	V6	V4	Test	YES	YES
V6_maxbin_res.010.fasta_sub.contigs_03254	V4_G2.2.1.2.2.1_sub.contigs_00574	100	no	no	V4_G2.2.1.2.2.1_sub.contigs-->V6_maxbin_res.010.fasta_sub.contigs	C005V6_contig_24183	C005V4_contig_613	V6	V4	Test	YES	YES
V6_maxbin_res.010.fasta_sub.contigs_03269	V4_G2.2.1.2.2.1_sub.contigs_00559	100	no	no	V6_maxbin_res.010.fasta_sub.contigs-->V4_G2.2.1.2.2.1_sub.contigs	C005V6_contig_24183	C005V4_contig_613	V6	V4	Test	YES	YES
V6_maxbin_res.010.fasta_sub.contigs_03270	V4_G2.2.1.2.2.1_sub.contigs_00558	100	no	no	V6_maxbin_res.010.fasta_sub.contigs-->V4_G2.2.1.2.2.1_sub.contigs	C005V6_contig_24183	C005V4_contig_613	V6	V4	Test	YES	YES
V6_maxbin_res.010.fasta_sub.contigs_03273	V4_G2.2.1.2.2.1_sub.contigs_00555	100	no	no	V6_maxbin_res.010.fasta_sub.contigs-->V4_G2.2.1.2.2.1_sub.contigs	C005V6_contig_24183	C005V4_contig_613	V6	V4	Test	YES	YES
V6_maxbin_res.010.fasta_sub.contigs_03275	V4_G2.2.1.2.2.1_sub.contigs_00553	100	no	no	V6_maxbin_res.010.fasta_sub.contigs-->V4_G2.2.1.2.2.1_sub.contigs	C005V6_contig_24183	C005V4_contig_613	V6	V4	Test	YES	YES
V6_maxbin_res.010.fasta_sub.contigs_03276	V4_G2.2.1.2.2.1_sub.contigs_00552	100	no	no	V6_maxbin_res.010.fasta_sub.contigs-->V4_G2.2.1.2.2.1_sub.contigs	C005V6_contig_24183	C005V4_contig_613	V6	V4	Test	YES	YES
V6_maxbin_res.010.fasta_sub.contigs_03278	V4_G2.2.1.2.2.1_sub.contigs_00550	100	no	no	V6_maxbin_res.010.fasta_sub.contigs-->V4_G2.2.1.2.2.1_sub.contigs	C005V6_contig_24183	C005V4_contig_613	V6	V4	Test	YES	YES
V6_maxbin_res.010.fasta_sub.contigs_03279	V4_G2.2.1.2.2.1_sub.contigs_00549	100	no	no	V6_maxbin_res.010.fasta_sub.contigs-->V4_G2.2.1.2.2.1_sub.contigs	C005V6_contig_24183	C005V4_contig_613	V6	V4	Test	YES	YES
V6_maxbin_res.010.fasta_sub.contigs_03280	V4_G2.2.1.2.2.1_sub.contigs_00548	100	no	no	V4_G2.2.1.2.2.1_sub.contigs-->V6_maxbin_res.010.fasta_sub.contigs	C005V6_contig_24183	C005V4_contig_613	V6	V4	Test	YES	YES
V6_maxbin_res.010.fasta_sub.contigs_03281	V4_G2.2.1.2.2.1_sub.contigs_00547	100	no	no	V6_maxbin_res.010.fasta_sub.contigs-->V4_G2.2.1.2.2.1_sub.contigs	C005V6_contig_24183	C005V4_contig_613	V6	V4	Test	YES	YES
V6_maxbin_res.010.fasta_sub.contigs_03282	V4_G2.2.1.2.2.1_sub.contigs_00546	100	no	no	V6_maxbin_res.010.fasta_sub.contigs-->V4_G2.2.1.2.2.1_sub.contigs	C005V6_contig_24183	C005V4_contig_613	V6	V4	Test	YES	YES
V6_maxbin_res.010.fasta_sub.contigs_03600	V4_maxbin_res.009.fasta_sub.contigs_03345	100	no	no	V4_maxbin_res.009.fasta_sub.contigs-->V6_maxbin_res.010.fasta_sub.contigs	C005V6_contig_30636	C005V4_contig_17577	V6	V4	Test	NO	NO
V6_maxbin_res.010.fasta_sub.contigs_03604	V4_maxbin_res.009.fasta_sub.contigs_03349	100	no	no	V4_maxbin_res.009.fasta_sub.contigs-->V6_maxbin_res.010.fasta_sub.contigs	C005V6_contig_30636	C005V4_contig_17577	V6	V4	Test	NO	NO
V6_maxbin_res.010.fasta_sub.contigs_03609	V4_maxbin_res.009.fasta_sub.contigs_03354	100	no	no	V4_maxbin_res.009.fasta_sub.contigs-->V6_maxbin_res.010.fasta_sub.contigs	C005V6_contig_30636	C005V4_contig_17577	V6	V4	Test	NO	NO
V6_maxbin_res.010.fasta_sub.contigs_03616	V4_G2.2.1.2.2.1_sub.contigs_00429	96.94	no	no	V4_G2.2.1.2.2.1_sub.contigs-->V6_maxbin_res.010.fasta_sub.contigs	C005V6_contig_30636	C005V4_contig_119	V6	V4	Test	NO	NO
V6_maxbin_res.010.fasta_sub.contigs_03624	V4_G2.2.1.2.2.1_sub.contigs_00421	100	no	no	V4_G2.2.1.2.2.1_sub.contigs-->V6_maxbin_res.010.fasta_sub.contigs	C005V6_contig_30636	C005V4_contig_119	V6	V4	Test	NO	NO
V6_maxbin_res.010.fasta_sub.contigs_03625	V4_G2.2.1.2.2.1_sub.contigs_00420	100	no	no	V6_maxbin_res.010.fasta_sub.contigs-->V4_G2.2.1.2.2.1_sub.contigs	C005V6_contig_30636	C005V4_contig_119	V6	V4	Test	NO	NO
V6_maxbin_res.010.fasta_sub.contigs_03648	V4_G2.2.1.2.2.1_sub.contigs_00397	100	no	no	V4_G2.2.1.2.2.1_sub.contigs-->V6_maxbin_res.010.fasta_sub.contigs	C005V6_contig_30636	C005V4_contig_119	V6	V4	Test	NO	NO
V6_maxbin_res.010.fasta_sub.contigs_03649	V4_G2.2.1.2.2.1_sub.contigs_00396	100	no	no	V4_G2.2.1.2.2.1_sub.contigs-->V6_maxbin_res.010.fasta_sub.contigs	C005V6_contig_30636	C005V4_contig_119	V6	V4	Test	NO	NO
V6_maxbin_res.010.fasta_sub.contigs_03650	V4_G2.2.1.2.2.1_sub.contigs_00395	100	no	no	V6_maxbin_res.010.fasta_sub.contigs-->V4_G2.2.1.2.2.1_sub.contigs	C005V6_contig_30636	C005V4_contig_119	V6	V4	Test	NO	NO
V6_maxbin_res.010.fasta_sub.contigs_03651	V4_G2.2.1.2.2.1_sub.contigs_00394	100	no	no	V6_maxbin_res.010.fasta_sub.contigs-->V4_G2.2.1.2.2.1_sub.contigs	C005V6_contig_30636	C005V4_contig_119	V6	V4	Test	NO	NO
V6_maxbin_res.010.fasta_sub.contigs_03653	V4_G2.2.1.2.2.1_sub.contigs_00392	100	no	no	V4_G2.2.1.2.2.1_sub.contigs-->V6_maxbin_res.010.fasta_sub.contigs	C005V6_contig_30636	C005V4_contig_119	V6	V4	Test	NO	NO
V6_maxbin_res.010.fasta_sub.contigs_03656	V4_G2.2.1.2.2.1_sub.contigs_00389	100	no	no	V6_maxbin_res.010.fasta_sub.contigs-->V4_G2.2.1.2.2.1_sub.contigs	C005V6_contig_30636	C005V4_contig_119	V6	V4	Test	NO	NO
V6_maxbin_res.010.fasta_sub.contigs_03657	V4_G2.2.1.2.2.1_sub.contigs_00388	100	no	no	V6_maxbin_res.010.fasta_sub.contigs-->V4_G2.2.1.2.2.1_sub.contigs	C005V6_contig_30636	C005V4_contig_119	V6	V4	Test	NO	NO
V6_maxbin_res.024.fasta_sub.contigs_00986	V6_maxbin_res.013.fasta_sub.contigs_00286	79.03	no	no	V6_maxbin_res.013.fasta_sub.contigs-->V6_maxbin_res.024.fasta_sub.contigs	C005V6_contig_36361	C005V6_contig_14400	V6	V6	Do_not_test
C009
V4_maxbin_res.002.fasta.contigs_01124	V6_maxbin_res.022.fasta_sub.contigs_00280	86.85	no	no	V6_maxbin_res.022.fasta_sub.contigs-->V4_maxbin_res.002.fasta.contigs	C009V4_contig_3667	C009V6_contig_8577	V4	V6	Test	NO	NO
V5_P3.2.contigs_01709	V6_maxbin_res.003.fasta_sub.contigs_00893	100	no	no	V5_P3.2.contigs-->V6_maxbin_res.003.fasta_sub.contigs	C009V5_contig_945	C009V6_contig_726	V5	V6	Test	NO	NO
V5_maxbin_res.004.fasta_sub.contigs_04592	V6_P8_sub.contigs_03146	72.14	no	no	V5_maxbin_res.004.fasta_sub.contigs-->V6_P8_sub.contigs	C009V5_contig_24681	C009V6_contig_24764	V5	V6	Test	NO	NO
V5_maxbin_res.005.fasta_sub.contigs_00555	V6_P8_sub.contigs_00889	100	no	no	V5_maxbin_res.005.fasta_sub.contigs-->V6_P8_sub.contigs	C009V5_contig_1538	C009V6_contig_8551	V5	V6	Test	NO	NO
V5_maxbin_res.005.fasta_sub.contigs_00728	V6_P8_sub.contigs_00892	100	no	no	V6_P8_sub.contigs-->V5_maxbin_res.005.fasta_sub.contigs	C009V5_contig_2460	C009V6_contig_8551	V5	V6	Test	NO	NO
V5_maxbin_res.005.fasta_sub.contigs_04759	V6_P1.1.2.2_sub.contigs_01350	100	no	no	V5_maxbin_res.005.fasta_sub.contigs-->V6_P1.1.2.2_sub.contigs	C009V5_contig_21325	C009V6_contig_21749	V5	V6	Test	NO	NO
V5_maxbin_res.014.fasta_sub.contigs_00654	V6_maxbin_res.021.fasta_sub.contigs_00955	94.93	no	no	V5_maxbin_res.014.fasta_sub.contigs-->V6_maxbin_res.021.fasta_sub.contigs	C009V5_contig_10143	C009V6_contig_26408	V5	V6	Test	NO	NO
V5_maxbin_res.014.fasta_sub.contigs_00939	V6_maxbin_res.021.fasta_sub.contigs_01792	97.08	no	no	V5_maxbin_res.014.fasta_sub.contigs-->V6_maxbin_res.021.fasta_sub.contigs	C009V5_contig_14680	C009V6_contig_45270	V5	V6	Test	NO	NO
V6_G1.1.2.1.contigs_02381	V6_maxbin_res.004.fasta_sub.contigs_00323	78.15	no	no	V6_G1.1.2.1.contigs-->V6_maxbin_res.004.fasta_sub.contigs	C009V6_contig_15077	C009V6_contig_431	V6	V6	Do_not_test
V6_G1.1.2.1.contigs_05227	V6_maxbin_res.003.fasta_sub.contigs_00419	90.74	no	no	V6_G1.1.2.1.contigs-->V6_maxbin_res.003.fasta_sub.contigs	C009V6_contig_34246	C009V6_contig_261	V6	V6	Do_not_test
V6_G6.1.2.contigs_00610	V6_P1.1.2.2_sub.contigs_01172	80.65	no	no	V6_G6.1.2.contigs-->V6_P1.1.2.2_sub.contigs	C009V6_contig_9638	C009V6_contig_21655	V6	V6	Do_not_test
V6_G6.1.2.contigs_00710	V6_maxbin_res.010.fasta_sub.contigs_01851	83.15	no	no	V6_G6.1.2.contigs-->V6_maxbin_res.010.fasta_sub.contigs	C009V6_contig_10764	C009V6_contig_43276	V6	V6	Do_not_test
V6_G6.1.2.contigs_00728	V6_O13.1.contigs_01387	76.35	no	no	V6_G6.1.2.contigs-->V6_O13.1.contigs	C009V6_contig_10866	C009V6_contig_26310	V6	V6	Do_not_test
V6_G6.1.2.contigs_01184	V6_O13.1.contigs_00041	82.1	no	no	V6_G6.1.2.contigs-->V6_O13.1.contigs	C009V6_contig_16737	C009V6_contig_2746	V6	V6	Do_not_test
V6_G6.1.2.contigs_01241	V6_maxbin_res.010.fasta_sub.contigs_00158	81.95	no	no	V6_G6.1.2.contigs-->V6_maxbin_res.010.fasta_sub.contigs	C009V6_contig_17532	C009V6_contig_3142	V6	V6	Do_not_test
V6_G6.1.2.contigs_01447	V6_O13.1.contigs_00040	78.81	no	no	V6_G6.1.2.contigs-->V6_O13.1.contigs	C009V6_contig_20665	C009V6_contig_2746	V6	V6	Do_not_test
V6_G6.1.2.contigs_02331	V6_O13.1.contigs_00869	80.65	no	no	V6_G6.1.2.contigs-->V6_O13.1.contigs	C009V6_contig_37490	C009V6_contig_16219	V6	V6	Do_not_test
V6_G6.1.2.contigs_02362	V6_O13.1.contigs_00374	79.23	no	no	V6_G6.1.2.contigs-->V6_O13.1.contigs	C009V6_contig_38061	C009V6_contig_7296	V6	V6	Do_not_test
V6_G6.1.2.contigs_02435	V6_O13.1.contigs_00100	83.64	no	no	V6_G6.1.2.contigs-->V6_O13.1.contigs	C009V6_contig_39436	C009V6_contig_3580	V6	V6	Do_not_test
V6_maxbin_res.004.fasta_sub.contigs_02145	V6_G1.1.2.1.contigs_04138	87.78	no	no	V6_maxbin_res.004.fasta_sub.contigs-->V6_G1.1.2.1.contigs	C009V6_contig_21572	C009V6_contig_26701	V6	V6	Do_not_test
V6_maxbin_res.004.fasta_sub.contigs_02477	V6_G1.1.2.1.contigs_03599	89.24	no	no	V6_maxbin_res.004.fasta_sub.contigs-->V6_G1.1.2.1.contigs	C009V6_contig_34143	C009V6_contig_23816	V6	V6	Do_not_test
V6_maxbin_res.006.fasta_sub.contigs_00038	V6_P10.contigs_02437	92.2	no	no	V6_maxbin_res.006.fasta_sub.contigs-->V6_P10.contigs	C009V6_contig_103	C009V6_contig_19695	V6	V6	Do_not_test
V6_maxbin_res.006.fasta_sub.contigs_01042	V6_G6.1.2.contigs_02931	75.63	no	no	V6_maxbin_res.006.fasta_sub.contigs-->V6_G6.1.2.contigs	C009V6_contig_6109	C009V6_contig_47856	V6	V6	Do_not_test
V6_maxbin_res.006.fasta_sub.contigs_01823	V6_maxbin_res.003.fasta_sub.contigs_00317	77.95	no	no	V6_maxbin_res.006.fasta_sub.contigs-->V6_maxbin_res.003.fasta_sub.contigs	C009V6_contig_15682	C009V6_contig_213	V6	V6	Do_not_test
V6_maxbin_res.006.fasta_sub.contigs_02778	V6_maxbin_res.007.fasta_sub.contigs_00887	95.75	no	no	V6_maxbin_res.006.fasta_sub.contigs-->V6_maxbin_res.007.fasta_sub.contigs	C009V6_contig_41443	C009V6_contig_11877	V6	V6	Do_not_test
V6_maxbin_res.006.fasta_sub.contigs_02779	V6_maxbin_res.007.fasta_sub.contigs_00886	92.41	no	no	V6_maxbin_res.006.fasta_sub.contigs-->V6_maxbin_res.007.fasta_sub.contigs	C009V6_contig_41443	C009V6_contig_11877	V6	V6	Do_not_test
V6_maxbin_res.004.fasta_sub.contigs_02409	V5_maxbin_res.005.fasta_sub.contigs_02525	89.76	no	no	V6_maxbin_res.004.fasta_sub.contigs-->V5_maxbin_res.005.fasta_sub.contigs	C009V6_contig_30674	C009V5_contig_10364	V6	V5	Test	NO	NO
V6_maxbin_res.006.fasta_sub.contigs_00918	V5_P3.2.contigs_00802	100	no	no	V5_P3.2.contigs-->V6_maxbin_res.006.fasta_sub.contigs	C009V6_contig_6109	C009V5_contig_189	V6	V5	Test	NO	NO
C010
V3_P1.1.2.1.1_sub.contigs_00487	V6_G1.2.2.1.1.contigs_00755	100	no	no	V3_P1.1.2.1.1_sub.contigs-->V6_G1.2.2.1.1.contigs	C010V3_contig_776	C010V6_contig_1215	V3	V6	Test	NO	NO
V3_P1.2.contigs_00351	V4_maxbin_res.001.fasta_sub.contigs_00718	100	no	no	V4_maxbin_res.001.fasta_sub.contigs-->V3_P1.2.contigs	C010V3_contig_142	C010V4_contig_2298	V3	V4	Test	NO	NO
V3_maxbin_res.005.fasta.contigs_00484	V4_maxbin_res.001.fasta_sub.contigs_01422	96.5	no	no	V4_maxbin_res.001.fasta_sub.contigs-->V3_maxbin_res.005.fasta.contigs	C010V3_contig_1212	C010V4_contig_3581	V3	V4	Test	NO	NO
V4_maxbin_res.001.fasta_sub.contigs_01508	V3_P1.2.contigs_01911	100	no	no	V4_maxbin_res.001.fasta_sub.contigs-->V3_P1.2.contigs	C010V4_contig_3974	C010V3_contig_517	V4	V3	Test	NO	NO
V4_maxbin_res.001.fasta_sub.contigs_02471	V5_P4.2.contigs_00558	100	no	no	V5_P4.2.contigs-->V4_maxbin_res.001.fasta_sub.contigs	C010V4_contig_6749	C010V5_contig_429	V4	V5	Test	YES	NO
V4_maxbin_res.001.fasta_sub.contigs_03216	V3_P1.2.contigs_01913	100	no	no	V4_maxbin_res.001.fasta_sub.contigs-->V3_P1.2.contigs	C010V4_contig_10754	C010V3_contig_517	V4	V3	Test	NO	NO
V5_P4.2.contigs_00150	V4_maxbin_res.001.fasta_sub.contigs_03211	100	no	no	V5_P4.2.contigs-->V4_maxbin_res.001.fasta_sub.contigs	C010V5_contig_155	C010V4_contig_10754	V5	V4	Test	NO	NO
V5_P4.2.contigs_00565	V4_maxbin_res.001.fasta_sub.contigs_02464	100	no	no	V5_P4.2.contigs-->V4_maxbin_res.001.fasta_sub.contigs	C010V5_contig_429	C010V4_contig_6749	V5	V4	Test	NO	NO
V5_P4.2.contigs_01730	V4_maxbin_res.001.fasta_sub.contigs_00065	98.28	no	no	V5_P4.2.contigs-->V4_maxbin_res.001.fasta_sub.contigs	C010V5_contig_1240	C010V4_contig_232	V5	V4	Test	NO	NO
V5_P4.2.contigs_01751	V4_maxbin_res.001.fasta_sub.contigs_00729	96.42	no	no	V5_P4.2.contigs-->V4_maxbin_res.001.fasta_sub.contigs	C010V5_contig_1240	C010V4_contig_2351	V5	V4	Test	NO	NO
V5_maxbin_res.009.fasta_sub.contigs_00765	V6_G1.2.1.1.1.1.1_sub.contigs_00441	100	no	no	V6_G1.2.1.1.1.1.1_sub.contigs-->V5_maxbin_res.009.fasta_sub.contigs	C010V5_contig_7832	C010V6_contig_9541	V5	V6	Test	NO	YES
V5_maxbin_res.009.fasta_sub.contigs_00766	V6_G1.2.1.1.1.1.1_sub.contigs_00442	100	no	no	V6_G1.2.1.1.1.1.1_sub.contigs-->V5_maxbin_res.009.fasta_sub.contigs	C010V5_contig_7832	C010V6_contig_9541	V5	V6	Test	NO	NO
V5_maxbin_res.014.fasta_sub.contigs_00208	V6_maxbin_res.005.fasta.contigs_01746	86.92	no	no	V5_maxbin_res.014.fasta_sub.contigs-->V6_maxbin_res.005.fasta.contigs	C010V5_contig_10100	C010V6_contig_15049	V5	V6	Test	NO	NO
V5_maxbin_res.014.fasta_sub.contigs_00262	V6_maxbin_res.008.fasta.contigs_01305	76.66	no	no	V5_maxbin_res.014.fasta_sub.contigs-->V6_maxbin_res.008.fasta.contigs	C010V5_contig_13129	C010V6_contig_9782	V5	V6	Test	NO	NO
V6_G1.2.1.1.1.1.1_sub.contigs_00444	V5_maxbin_res.009.fasta_sub.contigs_00768	100	no	no	V6_G1.2.1.1.1.1.1_sub.contigs-->V5_maxbin_res.009.fasta_sub.contigs	C010V6_contig_9541	C010V5_contig_7832	V6	V5	Test	NO	NO
V6_O2.1_sub.contigs_00294	V6_maxbin_res.008.fasta.contigs_02353	95.9	no	no	V6_O2.1_sub.contigs-->V6_maxbin_res.008.fasta.contigs	C010V6_contig_3236	C010V6_contig_36668	V6	V6	Do_not_test
V6_O2.1_sub.contigs_03975	V5_G2_sub.contigs_00574	72.84	no	no	V5_G2_sub.contigs-->V6_O2.1_sub.contigs	C010V6_contig_33426	C010V5_contig_7252	V6	V5	Test	NO	NO
V6_O2.1_sub.contigs_04090	V5_G5_sub.contigs_02888	89	no	no	V6_O2.1_sub.contigs-->V5_G5_sub.contigs	C010V6_contig_34326	C010V5_contig_34841	V6	V5	Test	NO	NO
V6_O2.1_sub.contigs_04091	V5_G5_sub.contigs_02889	94.46	no	no	V6_O2.1_sub.contigs-->V5_G5_sub.contigs	C010V6_contig_34326	C010V5_contig_34841	V6	V5	Test	NO	NO
V6_G1.2.1.1.1.1.1_sub.contigs_00440	V5_maxbin_res.009.fasta_sub.contigs_00764	100	no	no	V6_G1.2.1.1.1.1.1_sub.contigs-->V5_maxbin_res.009.fasta_sub.contigs	C010V6_contig_9541	C010V5_contig_7832	V6	V5	Test	NO	NO
V6_G1.2.1.1.1.1.1_sub.contigs_00443	V5_maxbin_res.009.fasta_sub.contigs_00767	100	no	no	V6_G1.2.1.1.1.1.1_sub.contigs-->V5_maxbin_res.009.fasta_sub.contigs	C010V6_contig_9541	C010V5_contig_7832	V6	V5	Test	NO	NO
C016
V4_maxbin_res.005.fasta_sub.contigs_00037	V4_maxbin_res.004.fasta_sub.contigs_00107	84.28	no	no	V4_maxbin_res.004.fasta_sub.contigs-->V4_maxbin_res.005.fasta_sub.contigs	C016V4_contig_1139	C016V4_contig_45	V4	V4	Do_not_test
V4_maxbin_res.005.fasta_sub.contigs_00073	V4_maxbin_res.004.fasta_sub.contigs_00072	82.43	no	no	V4_maxbin_res.004.fasta_sub.contigs-->V4_maxbin_res.005.fasta_sub.contigs	C016V4_contig_1139	C016V4_contig_45	V4	V4	Do_not_test
V4_maxbin_res.005.fasta_sub.contigs_00121	V4_maxbin_res.004.fasta_sub.contigs_00032	82.78	no	no	V4_maxbin_res.004.fasta_sub.contigs-->V4_maxbin_res.005.fasta_sub.contigs	C016V4_contig_1139	C016V4_contig_45	V4	V4	Do_not_test
V4_maxbin_res.005.fasta_sub.contigs_00126	V4_maxbin_res.004.fasta_sub.contigs_00027	81.93	no	no	V4_maxbin_res.004.fasta_sub.contigs-->V4_maxbin_res.005.fasta_sub.contigs	C016V4_contig_1139	C016V4_contig_45	V4	V4	Do_not_test
V4_maxbin_res.005.fasta_sub.contigs_00232	V4_maxbin_res.004.fasta_sub.contigs_00109	83.21	no	no	V4_maxbin_res.004.fasta_sub.contigs-->V4_maxbin_res.005.fasta_sub.contigs	C016V4_contig_1981	C016V4_contig_45	V4	V4	Do_not_test
V4_maxbin_res.005.fasta_sub.contigs_00235	V4_maxbin_res.004.fasta_sub.contigs_00108	83.38	no	no	V4_maxbin_res.004.fasta_sub.contigs-->V4_maxbin_res.005.fasta_sub.contigs	C016V4_contig_1981	C016V4_contig_45	V4	V4	Do_not_test
V4_maxbin_res.005.fasta_sub.contigs_00319	V4_maxbin_res.004.fasta_sub.contigs_00032	81.55	no	no	V4_maxbin_res.004.fasta_sub.contigs-->V4_maxbin_res.005.fasta_sub.contigs	C016V4_contig_1981	C016V4_contig_45	V4	V4	Do_not_test
V4_maxbin_res.005.fasta_sub.contigs_00322	V4_maxbin_res.004.fasta_sub.contigs_00027	81.77	no	no	V4_maxbin_res.004.fasta_sub.contigs-->V4_maxbin_res.005.fasta_sub.contigs	C016V4_contig_1981	C016V4_contig_45	V4	V4	Do_not_test
V4_maxbin_res.005.fasta_sub.contigs_01055	V4_maxbin_res.004.fasta_sub.contigs_01797	81.92	no	no	V4_maxbin_res.004.fasta_sub.contigs-->V4_maxbin_res.005.fasta_sub.contigs	C016V4_contig_4597	C016V4_contig_5741	V4	V4	Do_not_test
V4_maxbin_res.005.fasta_sub.contigs_01105	V4_maxbin_res.004.fasta_sub.contigs_02448	81.04	no	no	V4_maxbin_res.004.fasta_sub.contigs-->V4_maxbin_res.005.fasta_sub.contigs	C016V4_contig_4597	C016V4_contig_9146	V4	V4	Do_not_test
V4_maxbin_res.005.fasta_sub.contigs_01161	V4_maxbin_res.004.fasta_sub.contigs_01430	81.88	no	no	V4_maxbin_res.004.fasta_sub.contigs-->V4_maxbin_res.005.fasta_sub.contigs	C016V4_contig_4642	C016V4_contig_4756	V4	V4	Do_not_test
V4_maxbin_res.005.fasta_sub.contigs_01383	V4_maxbin_res.004.fasta_sub.contigs_01646	85.6	no	no	V4_maxbin_res.004.fasta_sub.contigs-->V4_maxbin_res.005.fasta_sub.contigs	C016V4_contig_8283	C016V4_contig_4756	V4	V4	Do_not_test
V4_maxbin_res.005.fasta_sub.contigs_01794	V4_maxbin_res.004.fasta_sub.contigs_01854	82.99	no	no	V4_maxbin_res.004.fasta_sub.contigs-->V4_maxbin_res.005.fasta_sub.contigs	C016V4_contig_11329	C016V4_contig_6308	V4	V4	Do_not_test
V4_maxbin_res.005.fasta_sub.contigs_01797	V4_maxbin_res.004.fasta_sub.contigs_01856	81.27	no	no	V4_maxbin_res.004.fasta_sub.contigs-->V4_maxbin_res.005.fasta_sub.contigs	C016V4_contig_11329	C016V4_contig_6308	V4	V4	Do_not_test
V4_maxbin_res.005.fasta_sub.contigs_02267	V4_maxbin_res.004.fasta_sub.contigs_01797	83.46	no	no	V4_maxbin_res.004.fasta_sub.contigs-->V4_maxbin_res.005.fasta_sub.contigs	C016V4_contig_13485	C016V4_contig_5741	V4	V4	Do_not_test
V4_maxbin_res.005.fasta_sub.contigs_02295	V4_maxbin_res.004.fasta_sub.contigs_01768	80.78	no	no	V4_maxbin_res.004.fasta_sub.contigs-->V4_maxbin_res.005.fasta_sub.contigs	C016V4_contig_13485	C016V4_contig_5741	V4	V4	Do_not_test
V4_maxbin_res.007.fasta.contigs_00036	V4_maxbin_res.004.fasta_sub.contigs_01982	82.01	no	no	V4_maxbin_res.004.fasta_sub.contigs-->V4_maxbin_res.007.fasta.contigs	C016V4_contig_807	C016V4_contig_6577	V4	V4	Do_not_test
V4_maxbin_res.007.fasta.contigs_00099	V4_maxbin_res.004.fasta_sub.contigs_01934	90.8	no	no	V4_maxbin_res.004.fasta_sub.contigs-->V4_maxbin_res.007.fasta.contigs	C016V4_contig_807	C016V4_contig_6577	V4	V4	Do_not_test
V4_maxbin_res.007.fasta.contigs_00216	V4_maxbin_res.004.fasta_sub.contigs_01296	82.21	no	no	V4_maxbin_res.004.fasta_sub.contigs-->V4_maxbin_res.007.fasta.contigs	C016V4_contig_932	C016V4_contig_4487	V4	V4	Do_not_test
V4_maxbin_res.007.fasta.contigs_00217	V4_maxbin_res.004.fasta_sub.contigs_01295	83.39	no	no	V4_maxbin_res.004.fasta_sub.contigs-->V4_maxbin_res.007.fasta.contigs	C016V4_contig_932	C016V4_contig_4487	V4	V4	Do_not_test
V4_maxbin_res.007.fasta.contigs_00317	V4_maxbin_res.004.fasta_sub.contigs_00726	81.13	no	no	V4_maxbin_res.004.fasta_sub.contigs-->V4_maxbin_res.007.fasta.contigs	C016V4_contig_932	C016V4_contig_2260	V4	V4	Do_not_test
V4_maxbin_res.007.fasta.contigs_00473	V4_maxbin_res.004.fasta_sub.contigs_00660	84.67	no	no	V4_maxbin_res.004.fasta_sub.contigs-->V4_maxbin_res.007.fasta.contigs	C016V4_contig_1362	C016V4_contig_2147	V4	V4	Do_not_test
V4_maxbin_res.007.fasta.contigs_00915	V4_maxbin_res.004.fasta_sub.contigs_01422	84.16	no	no	V4_maxbin_res.004.fasta_sub.contigs-->V4_maxbin_res.007.fasta.contigs	C016V4_contig_3102	C016V4_contig_4756	V4	V4	Do_not_test
V4_maxbin_res.007.fasta.contigs_00961	V4_maxbin_res.004.fasta_sub.contigs_01281	81.38	no	no	V4_maxbin_res.004.fasta_sub.contigs-->V4_maxbin_res.007.fasta.contigs	C016V4_contig_3283	C016V4_contig_4487	V4	V4	Do_not_test
V4_maxbin_res.007.fasta.contigs_01142	V4_maxbin_res.004.fasta_sub.contigs_00169	84.42	no	no	V4_maxbin_res.004.fasta_sub.contigs-->V4_maxbin_res.007.fasta.contigs	C016V4_contig_4265	C016V4_contig_1284	V4	V4	Do_not_test
V4_maxbin_res.007.fasta.contigs_01272	V4_maxbin_res.004.fasta_sub.contigs_00520	80.61	no	no	V4_maxbin_res.004.fasta_sub.contigs-->V4_maxbin_res.007.fasta.contigs	C016V4_contig_5193	C016V4_contig_1979	V4	V4	Do_not_test
V4_maxbin_res.007.fasta.contigs_01294	V4_maxbin_res.004.fasta_sub.contigs_02577	81.92	no	no	V4_maxbin_res.004.fasta_sub.contigs-->V4_maxbin_res.007.fasta.contigs	C016V4_contig_5193	C016V4_contig_10512	V4	V4	Do_not_test
V4_maxbin_res.007.fasta.contigs_01379	V4_maxbin_res.004.fasta_sub.contigs_02095	81.99	no	no	V4_maxbin_res.004.fasta_sub.contigs-->V4_maxbin_res.007.fasta.contigs	C016V4_contig_5193	C016V4_contig_7301	V4	V4	Do_not_test
V4_maxbin_res.007.fasta.contigs_01492	V4_maxbin_res.004.fasta_sub.contigs_00343	81.22	no	no	V4_maxbin_res.004.fasta_sub.contigs-->V4_maxbin_res.007.fasta.contigs	C016V4_contig_5418	C016V4_contig_1751	V4	V4	Do_not_test
V4_maxbin_res.007.fasta.contigs_01505	V4_maxbin_res.004.fasta_sub.contigs_00335	81.65	no	no	V4_maxbin_res.004.fasta_sub.contigs-->V4_maxbin_res.007.fasta.contigs	C016V4_contig_5418	C016V4_contig_1751	V4	V4	Do_not_test
V4_maxbin_res.007.fasta.contigs_01506	V4_maxbin_res.004.fasta_sub.contigs_02035	80.86	no	no	V4_maxbin_res.004.fasta_sub.contigs-->V4_maxbin_res.007.fasta.contigs	C016V4_contig_5418	C016V4_contig_7102	V4	V4	Do_not_test
V4_maxbin_res.007.fasta.contigs_01850	V4_maxbin_res.004.fasta_sub.contigs_00895	90.42	no	no	V4_maxbin_res.004.fasta_sub.contigs-->V4_maxbin_res.007.fasta.contigs	C016V4_contig_7429	C016V4_contig_2524	V4	V4	Do_not_test
V4_maxbin_res.007.fasta.contigs_01883	V4_maxbin_res.004.fasta_sub.contigs_02689	84.84	no	no	V4_maxbin_res.004.fasta_sub.contigs-->V4_maxbin_res.007.fasta.contigs	C016V4_contig_7522	C016V4_contig_11650	V4	V4	Do_not_test
V4_maxbin_res.007.fasta.contigs_02228	V4_maxbin_res.004.fasta_sub.contigs_00584	81.44	no	no	V4_maxbin_res.004.fasta_sub.contigs-->V4_maxbin_res.007.fasta.contigs	C016V4_contig_8166	C016V4_contig_1979	V4	V4	Do_not_test
V4_maxbin_res.007.fasta.contigs_02366	V4_maxbin_res.004.fasta_sub.contigs_01854	82.81	no	no	V4_maxbin_res.004.fasta_sub.contigs-->V4_maxbin_res.007.fasta.contigs	C016V4_contig_8597	C016V4_contig_6308	V4	V4	Do_not_test
V4_maxbin_res.007.fasta.contigs_02561	V4_maxbin_res.004.fasta_sub.contigs_01509	90.78	no	no	V4_maxbin_res.007.fasta.contigs-->V4_maxbin_res.004.fasta_sub.contigs	C016V4_contig_9762	C016V4_contig_4756	V4	V4	Do_not_test
V4_maxbin_res.007.fasta.contigs_02688	V4_maxbin_res.004.fasta_sub.contigs_02742	82.12	no	no	V4_maxbin_res.004.fasta_sub.contigs-->V4_maxbin_res.007.fasta.contigs	C016V4_contig_10243	C016V4_contig_13459	V4	V4	Do_not_test
V4_maxbin_res.007.fasta.contigs_02942	V4_maxbin_res.004.fasta_sub.contigs_01284	80.67	no	no	V4_maxbin_res.004.fasta_sub.contigs-->V4_maxbin_res.007.fasta.contigs	C016V4_contig_11706	C016V4_contig_4487	V4	V4	Do_not_test
V6_P3.1_sub.contigs_00684	V6_maxbin_res.004.fasta.contigs_00532	75.52	no	no	V6_maxbin_res.004.fasta.contigs-->V6_P3.1_sub.contigs	C016V6_contig_13698	C016V6_contig_1921	V6	V6	Do_not_test
V6_P3.2_sub.contigs_00083	V6_maxbin_res.008.fasta_sub.contigs_03762	80.67	no	no	V6_P3.2_sub.contigs-->V6_maxbin_res.008.fasta_sub.contigs	C016V6_contig_6173	C016V6_contig_38660	V6	V6	Do_not_test
V6_P3.2_sub.contigs_01046	V6_maxbin_res.013.fasta.contigs_00034	85.58	no	no	V6_P3.2_sub.contigs-->V6_maxbin_res.013.fasta.contigs	C016V6_contig_26255	C016V6_contig_3883	V6	V6	Do_not_test
V6_P3.2_sub.contigs_01047	V6_maxbin_res.013.fasta.contigs_00035	87.91	no	no	V6_P3.2_sub.contigs-->V6_maxbin_res.013.fasta.contigs	C016V6_contig_26255	C016V6_contig_3883	V6	V6	Do_not_test
V6_P3.2_sub.contigs_01048	V6_maxbin_res.008.fasta_sub.contigs_03792	86.13	no	no	V6_P3.2_sub.contigs-->V6_maxbin_res.008.fasta_sub.contigs	C016V6_contig_26255	C016V6_contig_38660	V6	V6	Do_not_test
V6_P3.2_sub.contigs_01727	V6_maxbin_res.013.fasta.contigs_03238	75.85	no	no	V6_P3.2_sub.contigs-->V6_maxbin_res.013.fasta.contigs	C016V6_contig_40259	C016V6_contig_48507	V6	V6	Do_not_test
V6_maxbin_res.003.fasta_sub.contigs_00090	V6_P2.1.2.contigs_00333	92.61	no	no	V6_maxbin_res.003.fasta_sub.contigs-->V6_P2.1.2.contigs	C016V6_contig_511	C016V6_contig_8680	V6	V6	Do_not_test
V6_maxbin_res.003.fasta_sub.contigs_00132	V6_P2.1.2.contigs_01892	92.69	no	no	V6_maxbin_res.003.fasta_sub.contigs-->V6_P2.1.2.contigs	C016V6_contig_567	C016V6_contig_35501	V6	V6	Do_not_test
V6_maxbin_res.003.fasta_sub.contigs_00229	V6_P2.1.2.contigs_02011	92.59	no	no	V6_maxbin_res.003.fasta_sub.contigs-->V6_P2.1.2.contigs	C016V6_contig_889	C016V6_contig_36951	V6	V6	Do_not_test
V6_maxbin_res.003.fasta_sub.contigs_00552	V6_P2.1.2.contigs_03109	93.48	no	no	V6_maxbin_res.003.fasta_sub.contigs-->V6_P2.1.2.contigs	C016V6_contig_1362	C016V6_contig_51999	V6	V6	Do_not_test
V6_maxbin_res.003.fasta_sub.contigs_00636	V6_P2.1.2.contigs_00859	95.32	no	no	V6_maxbin_res.003.fasta_sub.contigs-->V6_P2.1.2.contigs	C016V6_contig_1622	C016V6_contig_19417	V6	V6	Do_not_test
V6_maxbin_res.003.fasta_sub.contigs_00884	V6_P2.1.2.contigs_01760	92.74	no	no	V6_maxbin_res.003.fasta_sub.contigs-->V6_P2.1.2.contigs	C016V6_contig_8135	C016V6_contig_33482	V6	V6	Do_not_test
V6_maxbin_res.003.fasta_sub.contigs_00948	V6_P2.1.2.contigs_00116	93.39	no	no	V6_maxbin_res.003.fasta_sub.contigs-->V6_P2.1.2.contigs	C016V6_contig_8655	C016V6_contig_4458	V6	V6	Do_not_test
V6_maxbin_res.003.fasta_sub.contigs_01084	V6_P2.1.2.contigs_02950	95.3	no	no	V6_P2.1.2.contigs-->V6_maxbin_res.003.fasta_sub.contigs	C016V6_contig_13150	C016V6_contig_50246	V6	V6	Do_not_test
V6_maxbin_res.003.fasta_sub.contigs_01528	V6_P2.1.2.contigs_01352	93.99	no	no	V6_maxbin_res.003.fasta_sub.contigs-->V6_P2.1.2.contigs	C016V6_contig_24002	C016V6_contig_27966	V6	V6	Do_not_test
V6_maxbin_res.003.fasta_sub.contigs_01794	V6_P2.1.2.contigs_00957	95.44	no	no	V6_maxbin_res.003.fasta_sub.contigs-->V6_P2.1.2.contigs	C016V6_contig_29191	C016V6_contig_21575	V6	V6	Do_not_test
V6_maxbin_res.003.fasta_sub.contigs_01992	V6_P2.1.2.contigs_00523	95.19	no	no	V6_maxbin_res.003.fasta_sub.contigs-->V6_P2.1.2.contigs	C016V6_contig_37060	C016V6_contig_12248	V6	V6	Do_not_test
V6_maxbin_res.004.fasta.contigs_03070	V6_maxbin_res.008.fasta_sub.contigs_04283	81.24	no	no	V6_maxbin_res.008.fasta_sub.contigs-->V6_maxbin_res.004.fasta.contigs	C016V6_contig_26663	C016V6_contig_47636	V6	V6	Do_not_test
V6_maxbin_res.004.fasta.contigs_03240	V6_maxbin_res.008.fasta_sub.contigs_00661	84.46	no	no	V6_maxbin_res.008.fasta_sub.contigs-->V6_maxbin_res.004.fasta.contigs	C016V6_contig_28169	C016V6_contig_11916	V6	V6	Do_not_test
V6_maxbin_res.004.fasta.contigs_03875	V6_maxbin_res.008.fasta_sub.contigs_01489	81.18	no	no	V6_maxbin_res.008.fasta_sub.contigs-->V6_maxbin_res.004.fasta.contigs	C016V6_contig_36767	C016V6_contig_23332	V6	V6	Do_not_test
V6_maxbin_res.004.fasta.contigs_05073	V6_maxbin_res.008.fasta_sub.contigs_01598	91.17	no	no	V6_maxbin_res.008.fasta_sub.contigs-->V6_maxbin_res.004.fasta.contigs	C016V6_contig_52069	C016V6_contig_23996	V6	V6	Do_not_test
V6_maxbin_res.007.fasta_sub.contigs_00667	V6_maxbin_res.008.fasta_sub.contigs_03887	94.82	no	no	V6_maxbin_res.007.fasta_sub.contigs-->V6_maxbin_res.008.fasta_sub.contigs	C016V6_contig_11204	C016V6_contig_39179	V6	V6	Do_not_test
V6_maxbin_res.007.fasta_sub.contigs_01441	V6_maxbin_res.008.fasta_sub.contigs_01612	95.07	no	no	V6_maxbin_res.007.fasta_sub.contigs-->V6_maxbin_res.008.fasta_sub.contigs	C016V6_contig_16954	C016V6_contig_24221	V6	V6	Do_not_test
V6_maxbin_res.007.fasta_sub.contigs_01446	V6_maxbin_res.008.fasta_sub.contigs_01616	89.67	no	no	V6_maxbin_res.007.fasta_sub.contigs-->V6_maxbin_res.008.fasta_sub.contigs	C016V6_contig_16954	C016V6_contig_24221	V6	V6	Do_not_test
V6_maxbin_res.007.fasta_sub.contigs_01864	V6_maxbin_res.017.fasta_sub.contigs_01623	91.45	no	no	V6_maxbin_res.007.fasta_sub.contigs-->V6_maxbin_res.017.fasta_sub.contigs	C016V6_contig_25198	C016V6_contig_38827	V6	V6	Do_not_test
V6_maxbin_res.007.fasta_sub.contigs_02105	V6_maxbin_res.013.fasta.contigs_03409	76.48	no	no	V6_maxbin_res.007.fasta_sub.contigs-->V6_maxbin_res.013.fasta.contigs	C016V6_contig_29173	C016V6_contig_49434	V6	V6	Do_not_test
V6_maxbin_res.007.fasta_sub.contigs_02215	V6_maxbin_res.008.fasta_sub.contigs_03723	82.44	no	no	V6_maxbin_res.007.fasta_sub.contigs-->V6_maxbin_res.008.fasta_sub.contigs	C016V6_contig_32662	C016V6_contig_37092	V6	V6	Do_not_test
V6_maxbin_res.007.fasta_sub.contigs_02219	V6_maxbin_res.008.fasta_sub.contigs_03728	81.5	no	no	V6_maxbin_res.007.fasta_sub.contigs-->V6_maxbin_res.008.fasta_sub.contigs	C016V6_contig_32662	C016V6_contig_37092	V6	V6	Do_not_test
V6_maxbin_res.007.fasta_sub.contigs_02229	V6_maxbin_res.008.fasta_sub.contigs_03735	82.74	no	no	V6_maxbin_res.007.fasta_sub.contigs-->V6_maxbin_res.008.fasta_sub.contigs	C016V6_contig_32662	C016V6_contig_37092	V6	V6	Do_not_test
V6_maxbin_res.007.fasta_sub.contigs_02230	V6_maxbin_res.008.fasta_sub.contigs_03736	83.11	no	no	V6_maxbin_res.007.fasta_sub.contigs-->V6_maxbin_res.008.fasta_sub.contigs	C016V6_contig_32662	C016V6_contig_37092	V6	V6	Do_not_test
V6_maxbin_res.007.fasta_sub.contigs_02231	V6_maxbin_res.008.fasta_sub.contigs_03737	84.96	no	no	V6_maxbin_res.007.fasta_sub.contigs-->V6_maxbin_res.008.fasta_sub.contigs	C016V6_contig_32662	C016V6_contig_37092	V6	V6	Do_not_test
V6_maxbin_res.007.fasta_sub.contigs_02513	V6_P3.1_sub.contigs_01613	74.65	no	no	V6_maxbin_res.007.fasta_sub.contigs-->V6_P3.1_sub.contigs	C016V6_contig_33675	C016V6_contig_21678	V6	V6	Do_not_test
V6_maxbin_res.007.fasta_sub.contigs_02616	V6_maxbin_res.013.fasta.contigs_03504	80.24	no	no	V6_maxbin_res.007.fasta_sub.contigs-->V6_maxbin_res.013.fasta.contigs	C016V6_contig_39175	C016V6_contig_49434	V6	V6	Do_not_test
V6_maxbin_res.007.fasta_sub.contigs_03078	V6_maxbin_res.008.fasta_sub.contigs_01073	82.06	no	no	V6_maxbin_res.007.fasta_sub.contigs-->V6_maxbin_res.008.fasta_sub.contigs	C016V6_contig_45445	C016V6_contig_18695	V6	V6	Do_not_test
V6_maxbin_res.007.fasta_sub.contigs_03138	V6_maxbin_res.008.fasta_sub.contigs_01380	80.35	no	no	V6_maxbin_res.007.fasta_sub.contigs-->V6_maxbin_res.008.fasta_sub.contigs	C016V6_contig_48917	C016V6_contig_22152	V6	V6	Do_not_test
V6_maxbin_res.011.fasta_sub.contigs_01619	V4_maxbin_res.003.fasta.contigs_05490	86.89	no	no	V6_maxbin_res.011.fasta_sub.contigs-->V4_maxbin_res.003.fasta.contigs	C016V6_contig_43293	C016V4_contig_14841	V6	V4	Test	NO	YES
V6_maxbin_res.019.fasta_sub.contigs_00159	V6_maxbin_res.008.fasta_sub.contigs_02773	81.68	no	no	V6_maxbin_res.019.fasta_sub.contigs-->V6_maxbin_res.008.fasta_sub.contigs	C016V6_contig_7336	C016V6_contig_31946	V6	V6	Do_not_test
V6_maxbin_res.019.fasta_sub.contigs_00395	V6_maxbin_res.008.fasta_sub.contigs_02340	81.9	no	no	V6_maxbin_res.019.fasta_sub.contigs-->V6_maxbin_res.008.fasta_sub.contigs	C016V6_contig_9397	C016V6_contig_28276	V6	V6	Do_not_test
V6_maxbin_res.019.fasta_sub.contigs_00616	V6_maxbin_res.013.fasta.contigs_03218	77.9	no	no	V6_maxbin_res.019.fasta_sub.contigs-->V6_maxbin_res.013.fasta.contigs	C016V6_contig_9806	C016V6_contig_48268	V6	V6	Do_not_test
V6_maxbin_res.019.fasta_sub.contigs_01076	V6_maxbin_res.008.fasta_sub.contigs_00787	80.81	no	no	V6_maxbin_res.019.fasta_sub.contigs-->V6_maxbin_res.008.fasta_sub.contigs	C016V6_contig_11019	C016V6_contig_12959	V6	V6	Do_not_test
V6_maxbin_res.019.fasta_sub.contigs_01267	V6_maxbin_res.008.fasta_sub.contigs_04109	81.1	no	no	V6_maxbin_res.019.fasta_sub.contigs-->V6_maxbin_res.008.fasta_sub.contigs	C016V6_contig_12173	C016V6_contig_46743	V6	V6	Do_not_test
V6_maxbin_res.019.fasta_sub.contigs_01606	V6_maxbin_res.008.fasta_sub.contigs_01598	88.92	no	no	V6_maxbin_res.019.fasta_sub.contigs-->V6_maxbin_res.008.fasta_sub.contigs	C016V6_contig_14447	C016V6_contig_23996	V6	V6	Do_not_test
V6_maxbin_res.019.fasta_sub.contigs_02528	V6_maxbin_res.008.fasta_sub.contigs_02407	81.59	no	no	V6_maxbin_res.019.fasta_sub.contigs-->V6_maxbin_res.008.fasta_sub.contigs	C016V6_contig_22020	C016V6_contig_28276	V6	V6	Do_not_test
V6_maxbin_res.019.fasta_sub.contigs_02531	V6_maxbin_res.008.fasta_sub.contigs_02405	82.96	no	no	V6_maxbin_res.019.fasta_sub.contigs-->V6_maxbin_res.008.fasta_sub.contigs	C016V6_contig_22020	C016V6_contig_28276	V6	V6	Do_not_test
V6_maxbin_res.019.fasta_sub.contigs_02641	V6_maxbin_res.017.fasta_sub.contigs_00963	95.53	no	no	V6_maxbin_res.019.fasta_sub.contigs-->V6_maxbin_res.017.fasta_sub.contigs	C016V6_contig_22286	C016V6_contig_24087	V6	V6	Do_not_test
V6_maxbin_res.019.fasta_sub.contigs_02642	V6_maxbin_res.017.fasta_sub.contigs_00964	92.4	no	no	V6_maxbin_res.019.fasta_sub.contigs-->V6_maxbin_res.017.fasta_sub.contigs	C016V6_contig_22286	C016V6_contig_24087	V6	V6	Do_not_test
V6_maxbin_res.019.fasta_sub.contigs_02658	V6_maxbin_res.013.fasta.contigs_02363	80.85	no	no	V6_maxbin_res.019.fasta_sub.contigs-->V6_maxbin_res.013.fasta.contigs	C016V6_contig_22286	C016V6_contig_41584	V6	V6	Do_not_test
V6_maxbin_res.019.fasta_sub.contigs_03513	V6_maxbin_res.008.fasta_sub.contigs_02485	81.28	no	no	V6_maxbin_res.019.fasta_sub.contigs-->V6_maxbin_res.008.fasta_sub.contigs	C016V6_contig_28557	C016V6_contig_28518	V6	V6	Do_not_test
V6_maxbin_res.019.fasta_sub.contigs_03776	V6_maxbin_res.008.fasta_sub.contigs_01039	81.11	no	no	V6_maxbin_res.019.fasta_sub.contigs-->V6_maxbin_res.008.fasta_sub.contigs	C016V6_contig_33164	C016V6_contig_17501	V6	V6	Do_not_test
V6_maxbin_res.019.fasta_sub.contigs_04518	V6_maxbin_res.008.fasta_sub.contigs_03627	80.82	no	no	V6_maxbin_res.019.fasta_sub.contigs-->V6_maxbin_res.008.fasta_sub.contigs	C016V6_contig_46288	C016V6_contig_36814	V6	V6	Do_not_test
V6_maxbin_res.019.fasta_sub.contigs_04598	V6_maxbin_res.013.fasta.contigs_03135	88.1	no	no	V6_maxbin_res.019.fasta_sub.contigs-->V6_maxbin_res.013.fasta.contigs	C016V6_contig_46902	C016V6_contig_48036	V6	V6	Do_not_test
C018
V3_P3.1.1.4.contigs_01445	V6_maxbin_res.014.fasta_sub.contigs_00514	100	no	no	V3_P3.1.1.4.contigs-->V6_maxbin_res.014.fasta_sub.contigs	C018V3_contig_4256	C018V6_contig_29848	V3	V6	Test	NO	NO
V4_P1.2.2.1.2.contigs_01020	V6_maxbin_res.014.fasta_sub.contigs_00515	100	no	no	V4_P1.2.2.1.2.contigs-->V6_maxbin_res.014.fasta_sub.contigs	C018V4_contig_181	C018V6_contig_29848	V4	V6	Test	NO	NO
V4_P1.2.2.1.2.contigs_01022	V6_maxbin_res.014.fasta_sub.contigs_00513	100	no	no	V4_P1.2.2.1.2.contigs-->V6_maxbin_res.014.fasta_sub.contigs	C018V4_contig_181	C018V6_contig_29848	V4	V6	Test	NO	NO
V4_maxbin_res.001.fasta.contigs_01170	V6_maxbin_res.014.fasta_sub.contigs_00655	100	no	no	V4_maxbin_res.001.fasta.contigs-->V6_maxbin_res.014.fasta_sub.contigs	C018V4_contig_176	C018V6_contig_42062	V4	V6	Test	NO	NO
V5_P4.2.1_sub.contigs_02208	V6_P12.contigs_00002	74.83	no	no	V5_P4.2.1_sub.contigs-->V6_P12.contigs	C018V5_contig_15450	C018V6_contig_450	V5	V6	Test	NO	NO
V5_P4.2.1_sub.contigs_02292	V6_P2.1.1.2.3.contigs_02248	96.55	no	no	V5_P4.2.1_sub.contigs-->V6_P2.1.1.2.3.contigs	C018V5_contig_17284	C018V6_contig_37666	V5	V6	Test	NO	NO
V5_P4.2.1_sub.contigs_03032	V6_P2.1.1.2.3.contigs_00020	98.16	no	no	V5_P4.2.1_sub.contigs-->V6_P2.1.1.2.3.contigs	C018V5_contig_27477	C018V6_contig_6669	V5	V6	Test	NO	NO
V5_P4.2.1_sub.contigs_03042	V6_P2.1.1.2.3.contigs_00009	99.34	no	no	V5_P4.2.1_sub.contigs-->V6_P2.1.1.2.3.contigs	C018V5_contig_27477	C018V6_contig_6669	V5	V6	Test	NO	NO
V5_maxbin_res.001.fasta.contigs_00820	V6_P6.2.1.contigs_00459	100	no	no	V5_maxbin_res.001.fasta.contigs-->V6_P6.2.1.contigs	C018V5_contig_322	C018V6_contig_9497	V5	V6	Test	NO	NO
V5_maxbin_res.001.fasta.contigs_00824	V6_P6.2.1.contigs_00455	100	no	no	V5_maxbin_res.001.fasta.contigs-->V6_P6.2.1.contigs	C018V5_contig_322	C018V6_contig_9497	V5	V6	Test	NO	NO
V5_maxbin_res.001.fasta.contigs_00835	V6_P6.2.1.contigs_00444	100	no	no	V5_maxbin_res.001.fasta.contigs-->V6_P6.2.1.contigs	C018V5_contig_322	C018V6_contig_9497	V5	V6	Test	NO	NO
V5_maxbin_res.004.fasta_sub.contigs_00726	V6_maxbin_res.014.fasta_sub.contigs_00250	100	no	no	V6_maxbin_res.014.fasta_sub.contigs-->V5_maxbin_res.004.fasta_sub.contigs	C018V5_contig_9115	C018V6_contig_8394	V5	V6	Test	NO	NO
V5_maxbin_res.004.fasta_sub.contigs_00727	V6_maxbin_res.014.fasta_sub.contigs_00251	100	no	no	V5_maxbin_res.004.fasta_sub.contigs-->V6_maxbin_res.014.fasta_sub.contigs	C018V5_contig_9115	C018V6_contig_8394	V5	V6	Test	NO	NO
V5_maxbin_res.004.fasta_sub.contigs_00728	V6_maxbin_res.014.fasta_sub.contigs_00252	100	no	no	V5_maxbin_res.004.fasta_sub.contigs-->V6_maxbin_res.014.fasta_sub.contigs	C018V5_contig_9115	C018V6_contig_8394	V5	V6	Test	NO	NO
V5_maxbin_res.004.fasta_sub.contigs_00731	V6_maxbin_res.014.fasta_sub.contigs_00255	100	no	no	V6_maxbin_res.014.fasta_sub.contigs-->V5_maxbin_res.004.fasta_sub.contigs	C018V5_contig_9115	C018V6_contig_8394	V5	V6	Test	NO	NO
V5_maxbin_res.004.fasta_sub.contigs_00732	V6_maxbin_res.014.fasta_sub.contigs_00256	100	no	no	V5_maxbin_res.004.fasta_sub.contigs-->V6_maxbin_res.014.fasta_sub.contigs	C018V5_contig_9115	C018V6_contig_8394	V5	V6	Test	NO	NO
V6_G2.2.1.1.2.contigs_00298	V3_P5.contigs_01482	100	no	no	V6_G2.2.1.1.2.contigs-->V3_P5.contigs	C018V6_contig_219	C018V3_contig_3376	V6	V3	Test	NO	NO
V6_G2.2.1.1.2.contigs_00299	V3_P5.contigs_01481	100	no	no	V6_G2.2.1.1.2.contigs-->V3_P5.contigs	C018V6_contig_219	C018V3_contig_3376	V6	V3	Test	NO	NO
V6_G2.2.1.1.2.contigs_00303	V3_P5.contigs_01477	100	no	no	V6_G2.2.1.1.2.contigs-->V3_P5.contigs	C018V6_contig_219	C018V3_contig_3376	V6	V3	Test	NO	NO
V6_G2.2.1.1.2.contigs_03401	V5_maxbin_res.002.fasta.contigs_02187	99.56	no	no	V6_G2.2.1.1.2.contigs-->V5_maxbin_res.002.fasta.contigs	C018V6_contig_16048	C018V5_contig_37483	V6	V5	Test	NO	NO
V6_G2.2.1.1.2.contigs_03745	V3_P5.contigs_02571	100	no	no	V6_G2.2.1.1.2.contigs-->V3_P5.contigs	C018V6_contig_30911	C018V3_contig_6141	V6	V3	Test	NO	NO
V6_G2.2.1.1.2.contigs_03746	V3_P5.contigs_02570	100	no	no	V6_G2.2.1.1.2.contigs-->V3_P5.contigs	C018V6_contig_30911	C018V3_contig_6141	V6	V3	Test	NO	NO
V6_G2.2.1.1.2.contigs_03747	V3_P5.contigs_02569	100	no	no	V6_G2.2.1.1.2.contigs-->V3_P5.contigs	C018V6_contig_30911	C018V3_contig_6141	V6	V3	Test	NO	NO
V6_G2.2.1.1.2.contigs_03748	V3_P5.contigs_02568	100	no	no	V6_G2.2.1.1.2.contigs-->V3_P5.contigs	C018V6_contig_30911	C018V3_contig_6141	V6	V3	Test	NO	NO
V6_G2.2.1.1.2.contigs_03749	V3_P5.contigs_02567	100	no	no	V6_G2.2.1.1.2.contigs-->V3_P5.contigs	C018V6_contig_30911	C018V3_contig_6141	V6	V3	Test	NO	NO
V6_P12.contigs_00888	V5_maxbin_res.015.fasta_sub.contigs_00177	79.31	no	no	V6_P12.contigs-->V5_maxbin_res.015.fasta_sub.contigs	C018V6_contig_11236	C018V5_contig_5742	V6	V5	Test	NO	NO
V6_P12.contigs_00918	V6_P5.contigs_01117	81.75	no	no	V6_P12.contigs-->V6_P5.contigs	C018V6_contig_11782	C018V6_contig_11719	V6	V6	Do_not_test
V6_P12.contigs_01176	V6_P5.contigs_00166	79.7	no	no	V6_P12.contigs-->V6_P5.contigs	C018V6_contig_15750	C018V6_contig_587	V6	V6	Do_not_test
V6_P12.contigs_01916	V6_maxbin_res.029.fasta_sub.contigs_00080	79.9	no	no	V6_P12.contigs-->V6_maxbin_res.029.fasta_sub.contigs	C018V6_contig_28461	C018V6_contig_5515	V6	V6	Do_not_test
V6_P12.contigs_02246	V6_P5.contigs_00166	80.04	no	no	V6_P12.contigs-->V6_P5.contigs	C018V6_contig_42083	C018V6_contig_587	V6	V6	Do_not_test
V6_P16.contigs_00331	V6_P17.contigs_01747	74.36	no	no	V6_P16.contigs-->V6_P17.contigs	C018V6_contig_11693	C018V6_contig_41169	V6	V6	Do_not_test
V6_P16.contigs_00551	V5_O2.1.1.1.contigs_01071	82.16	no	no	V6_P16.contigs-->V5_O2.1.1.1.contigs	C018V6_contig_17882	C018V5_contig_28947	V6	V5	Test	NO	NO
V6_P2.1.1.2.3.contigs_01550	V6_P17.contigs_00282	81.32	no	no	V6_P2.1.1.2.3.contigs-->V6_P17.contigs	C018V6_contig_29170	C018V6_contig_15603	V6	V6	Do_not_test
V6_P2.1.1.2.3.contigs_01929	V6_P2.1.1.2.2.contigs_01071	83.75	no	no	V6_P2.1.1.2.3.contigs-->V6_P2.1.1.2.2.contigs	C018V6_contig_34579	C018V6_contig_15318	V6	V6	Do_not_test
V6_P6.2.1.contigs_00445	V5_maxbin_res.001.fasta.contigs_00834	100	no	no	V6_P6.2.1.contigs-->V5_maxbin_res.001.fasta.contigs	C018V6_contig_9497	C018V5_contig_322	V6	V5	Test	NO	NO
V6_maxbin_res.022.fasta_sub.contigs_00017	V6_P2.1.1.2.2.contigs_01253	83.32	no	no	V6_maxbin_res.022.fasta_sub.contigs-->V6_P2.1.1.2.2.contigs	C018V6_contig_4864	C018V6_contig_21643	V6	V6	Do_not_test
V6_maxbin_res.022.fasta_sub.contigs_00153	V6_P5.contigs_01284	80.18	no	no	V6_maxbin_res.022.fasta_sub.contigs-->V6_P5.contigs	C018V6_contig_6984	C018V6_contig_14564	V6	V6	Do_not_test
V6_maxbin_res.022.fasta_sub.contigs_00284	V6_P2.1.1.2.2.contigs_01570	78.81	no	no	V6_maxbin_res.022.fasta_sub.contigs-->V6_P2.1.1.2.2.contigs	C018V6_contig_9053	C018V6_contig_26996	V6	V6	Do_not_test
V6_maxbin_res.022.fasta_sub.contigs_00617	V6_P5.contigs_02685	81.96	no	no	V6_maxbin_res.022.fasta_sub.contigs-->V6_P5.contigs	C018V6_contig_13330	C018V6_contig_34398	V6	V6	Do_not_test
V6_maxbin_res.022.fasta_sub.contigs_00874	V6_maxbin_res.009.fasta_sub.contigs_02936	81.1	no	no	V6_maxbin_res.022.fasta_sub.contigs-->V6_maxbin_res.009.fasta_sub.contigs	C018V6_contig_14765	C018V6_contig_52732	V6	V6	Do_not_test
V6_maxbin_res.022.fasta_sub.contigs_01054	V6_P17.contigs_00134	81.92	no	no	V6_maxbin_res.022.fasta_sub.contigs-->V6_P17.contigs	C018V6_contig_21845	C018V6_contig_9693	V6	V6	Do_not_test
V6_maxbin_res.022.fasta_sub.contigs_01162	V6_P5.contigs_00744	85.03	no	no	V6_maxbin_res.022.fasta_sub.contigs-->V6_P5.contigs	C018V6_contig_22407	C018V6_contig_5512	V6	V6	Do_not_test
V6_maxbin_res.022.fasta_sub.contigs_01303	V6_P5.contigs_00672	77.7	no	no	V6_maxbin_res.022.fasta_sub.contigs-->V6_P5.contigs	C018V6_contig_26805	C018V6_contig_5076	V6	V6	Do_not_test
V6_maxbin_res.022.fasta_sub.contigs_01782	V6_P5.contigs_01261	76.63	no	no	V6_maxbin_res.022.fasta_sub.contigs-->V6_P5.contigs	C018V6_contig_34409	C018V6_contig_14008	V6	V6	Do_not_test
V6_maxbin_res.022.fasta_sub.contigs_01832	V6_P2.1.1.2.2.contigs_00799	81.68	no	no	V6_maxbin_res.022.fasta_sub.contigs-->V6_P2.1.1.2.2.contigs	C018V6_contig_34567	C018V6_contig_11911	V6	V6	Do_not_test
V6_maxbin_res.022.fasta_sub.contigs_02109	V6_P2.1.1.2.2.contigs_01419	77.82	no	no	V6_maxbin_res.022.fasta_sub.contigs-->V6_P2.1.1.2.2.contigs	C018V6_contig_39745	C018V6_contig_22875	V6	V6	Do_not_test
V6_maxbin_res.028.fasta_sub.contigs_00877	V6_maxbin_res.009.fasta_sub.contigs_02287	93.97	no	no	V6_maxbin_res.028.fasta_sub.contigs-->V6_maxbin_res.009.fasta_sub.contigs	C018V6_contig_13315	C018V6_contig_37823	V6	V6	Do_not_test
V6_maxbin_res.029.fasta_sub.contigs_00118	V6_P2.1.1.2.2.contigs_02111	77.17	no	no	V6_maxbin_res.029.fasta_sub.contigs-->V6_P2.1.1.2.2.contigs	C018V6_contig_7514	C018V6_contig_34515	V6	V6	Do_not_test
C019
V3_P1.1.2.3.contigs_00745	V4_G1.1.1.1.contigs_01679	86.88	no	no	V3_P1.1.2.3.contigs-->V4_G1.1.1.1.contigs	C019V3_contig_6622	C019V4_contig_17939	V3	V4	Test	NO	NO
V3_P1.1.2.3.contigs_01336	V4_G1.1.1.1.contigs_00299	92.72	no	no	V3_P1.1.2.3.contigs-->V4_G1.1.1.1.contigs	C019V3_contig_11416	C019V4_contig_3483	V3	V4	Test	NO	NO
V4_G1.1.2.4.contigs_00513	V6_P2.1.22.contigs_01406	82.87	no	no	V4_G1.1.2.4.contigs-->V6_P2.1.22.contigs	C019V4_contig_3716	C019V6_contig_66380	V4	V6	Test	NO	NO
V4_maxbin_res.003.fasta.contigs_01047	V5_P7.contigs_00818	100	no	no	V4_maxbin_res.003.fasta.contigs-->V5_P7.contigs	C019V4_contig_3504	C019V5_contig_36981	V4	V5	Test	NO	NO
V4_maxbin_res.003.fasta.contigs_01048	V5_P7.contigs_00817	100	no	no	V4_maxbin_res.003.fasta.contigs-->V5_P7.contigs	C019V4_contig_3504	C019V5_contig_36981	V4	V5	Test	NO	NO
V4_maxbin_res.003.fasta.contigs_01139	V6_maxbin_res.025.fasta_sub.contigs_01322	78.54	no	no	V4_maxbin_res.003.fasta.contigs-->V6_maxbin_res.025.fasta_sub.contigs	C019V4_contig_3804	C019V6_contig_43758	V4	V6	Test	NO	NO
V4_maxbin_res.003.fasta.contigs_01254	V5_maxbin_res.002.fasta_sub.contigs_01773	100	no	no	V4_maxbin_res.003.fasta.contigs-->V5_maxbin_res.002.fasta_sub.contigs	C019V4_contig_4361	C019V5_contig_94590	V4	V5	Test	NO	NO
V4_maxbin_res.003.fasta.contigs_01255	V5_maxbin_res.002.fasta_sub.contigs_01772	100	no	no	V4_maxbin_res.003.fasta.contigs-->V5_maxbin_res.002.fasta_sub.contigs	C019V4_contig_4361	C019V5_contig_94590	V4	V5	Test	NO	NO
V4_maxbin_res.003.fasta.contigs_01786	V6_maxbin_res.014.fasta_sub.contigs_00955	99.44	no	no	V6_maxbin_res.014.fasta_sub.contigs-->V4_maxbin_res.003.fasta.contigs	C019V4_contig_6745	C019V6_contig_96360	V4	V6	Test	NO	NO
V4_maxbin_res.003.fasta.contigs_01799	V6_maxbin_res.014.fasta_sub.contigs_00968	98.67	no	no	V6_maxbin_res.014.fasta_sub.contigs-->V4_maxbin_res.003.fasta.contigs	C019V4_contig_6745	C019V6_contig_96360	V4	V6	Test	NO	NO
V4_maxbin_res.003.fasta.contigs_01924	V6_maxbin_res.025.fasta_sub.contigs_00936	93.24	no	no	V4_maxbin_res.003.fasta.contigs-->V6_maxbin_res.025.fasta_sub.contigs	C019V4_contig_8038	C019V6_contig_35695	V4	V6	Test	NO	NO
V4_maxbin_res.005.fasta_sub.contigs_01069	V6_P15.1.contigs_00611	76.21	no	no	V4_maxbin_res.005.fasta_sub.contigs-->V6_P15.1.contigs	C019V4_contig_9097	C019V6_contig_83713	V4	V6	Test	NO	NO
V4_maxbin_res.005.fasta_sub.contigs_01630	V4_P1.1.2.2.contigs_02490	79.56	no	no	V4_P1.1.2.2.contigs-->V4_maxbin_res.005.fasta_sub.contigs	C019V4_contig_12307	C019V4_contig_8669	V4	V4	Do_not_test
V4_maxbin_res.005.fasta_sub.contigs_01632	V4_P1.1.2.2.contigs_02488	79.56	no	no	V4_maxbin_res.005.fasta_sub.contigs-->V4_P1.1.2.2.contigs	C019V4_contig_12307	C019V4_contig_8669	V4	V4	Do_not_test
V4_maxbin_res.005.fasta_sub.contigs_02023	V4_P1.1.2.2.contigs_01575	78.87	no	no	V4_maxbin_res.005.fasta_sub.contigs-->V4_P1.1.2.2.contigs	C019V4_contig_18227	C019V4_contig_6943	V4	V4	Do_not_test
V4_maxbin_res.007.fasta_sub.contigs_00374	V4_P1.1.2.2.contigs_00578	88.89	no	no	V4_maxbin_res.007.fasta_sub.contigs-->V4_P1.1.2.2.contigs	C019V4_contig_3720	C019V4_contig_3582	V4	V4	Do_not_test
V4_maxbin_res.007.fasta_sub.contigs_00375	V4_P1.1.2.2.contigs_00577	93.03	no	no	V4_maxbin_res.007.fasta_sub.contigs-->V4_P1.1.2.2.contigs	C019V4_contig_3720	C019V4_contig_3582	V4	V4	Do_not_test
V4_maxbin_res.007.fasta_sub.contigs_02677	V4_P1.1.2.2.contigs_00341	80.51	no	no	V4_maxbin_res.007.fasta_sub.contigs-->V4_P1.1.2.2.contigs	C019V4_contig_9998	C019V4_contig_2228	V4	V4	Do_not_test
V5_G1.2.1.2.1.2.2.contigs_00248	V5_maxbin_res.017.fasta_sub.contigs_01584	95.74	no	no	V5_G1.2.1.2.1.2.2.contigs-->V5_maxbin_res.017.fasta_sub.contigs	C019V5_contig_15481	C019V5_contig_49551	V5	V5	Do_not_test
V5_G1.2.1.2.1.2.4.contigs_00241	V6_maxbin_res.023.fasta_sub.contigs_02046	91.6	no	no	V5_G1.2.1.2.1.2.4.contigs-->V6_maxbin_res.023.fasta_sub.contigs	C019V5_contig_10791	C019V6_contig_78827	V5	V6	Test	NO	NO
V5_G1.2.1.2.1.2.4.contigs_00653	V6_P2.2.1.2.1_sub.contigs_00806	98.72	no	no	V5_G1.2.1.2.1.2.4.contigs-->V6_P2.2.1.2.1_sub.contigs	C019V5_contig_24991	C019V6_contig_24015	V5	V6	Test	NO	NO
V5_G1.2.1.2.1.2.4.contigs_00697	V6_maxbin_res.023.fasta_sub.contigs_02167	99.47	no	no	V5_G1.2.1.2.1.2.4.contigs-->V6_maxbin_res.023.fasta_sub.contigs	C019V5_contig_24991	C019V6_contig_86446	V5	V6	Test	YES	YES
V5_G1.2.1.2.1.2.4.contigs_01956	V6_maxbin_res.023.fasta_sub.contigs_02201	99.26	no	no	V6_maxbin_res.023.fasta_sub.contigs-->V5_G1.2.1.2.1.2.4.contigs	C019V5_contig_75814	C019V6_contig_95250	V5	V6	Test	NO	NO
V5_G1.2.1.2.1.2.4.contigs_02198	V6_P2.2.1.2.1_sub.contigs_00645	83.82	no	no	V5_G1.2.1.2.1.2.4.contigs-->V6_P2.2.1.2.1_sub.contigs	C019V5_contig_78781	C019V6_contig_18054	V5	V6	Test	NO	NO
V5_G1.2.1.2.1.2.4.contigs_02303	V5_P7.contigs_01484	79.34	no	no	V5_G1.2.1.2.1.2.4.contigs-->V5_P7.contigs	C019V5_contig_88265	C019V5_contig_52757	V5	V5	Do_not_test
V5_P1.2.2.1.1.1.contigs_00551	V4_maxbin_res.008.fasta.contigs_01853	88.32	no	no	V5_P1.2.2.1.1.1.contigs-->V4_maxbin_res.008.fasta.contigs	C019V5_contig_10729	C019V4_contig_10814	V5	V4	Test	NO	NO
V5_P1.2.2.1.1.1.contigs_01045	V6_G2.1.27.contigs_00160	80.54	no	no	V5_P1.2.2.1.1.1.contigs-->V6_G2.1.27.contigs	C019V5_contig_26928	C019V6_contig_13889	V5	V6	Test	NO	NO
V5_P1.2.2.1.1.1.contigs_01882	V6_maxbin_res.014.fasta_sub.contigs_01052	100	no	no	V5_P1.2.2.1.1.1.contigs-->V6_maxbin_res.014.fasta_sub.contigs	C019V5_contig_46070	C019V6_contig_122032	V5	V6	Test	NO	NO
V5_P1.2.2.1.1.1.contigs_01891	V6_maxbin_res.014.fasta_sub.contigs_01061	100	no	no	V5_P1.2.2.1.1.1.contigs-->V6_maxbin_res.014.fasta_sub.contigs	C019V5_contig_46070	C019V6_contig_122032	V5	V6	Test	NO	NO
V5_P1.2.2.1.1.1.contigs_02266	V6_maxbin_res.026.fasta.contigs_00978	98.97	no	no	V5_P1.2.2.1.1.1.contigs-->V6_maxbin_res.026.fasta.contigs	C019V5_contig_54049	C019V6_contig_68843	V5	V6	Test	NO	NO
V5_P1.2.2.1.1.1.contigs_02360	V6_P36_sub.contigs_00010	98.63	no	no	V5_P1.2.2.1.1.1.contigs-->V6_P36_sub.contigs	C019V5_contig_57310	C019V6_contig_646	V5	V6	Test	NO	YES
V5_P1.2.2.1.1.1.contigs_02362	V6_P36_sub.contigs_00008	98.57	no	no	V5_P1.2.2.1.1.1.contigs-->V6_P36_sub.contigs	C019V5_contig_57310	C019V6_contig_646	V5	V6	Test	NO	YES
V5_P1.2.2.1.1.1.contigs_02905	V6_maxbin_res.060.fasta_sub.contigs_01503	81.05	no	no	V5_P1.2.2.1.1.1.contigs-->V6_maxbin_res.060.fasta_sub.contigs	C019V5_contig_68221	C019V6_contig_70729	V5	V6	Test	NO	NO
V5_P1.2.2.1.1.1.contigs_02937	V6_P2.2.1.2.1_sub.contigs_03631	99.48	no	no	V5_P1.2.2.1.1.1.contigs-->V6_P2.2.1.2.1_sub.contigs	C019V5_contig_68388	C019V6_contig_126222	V5	V6	Test	NO	NO
V5_P1.2.2.1.1.1.contigs_03196	V6_maxbin_res.026.fasta.contigs_00830	82.68	no	no	V5_P1.2.2.1.1.1.contigs-->V6_maxbin_res.026.fasta.contigs	C019V5_contig_75578	C019V6_contig_61944	V5	V6	Test	NO	NO
V5_P1.2.2.1.1.1.contigs_03288	V5_maxbin_res.002.fasta_sub.contigs_01695	91.44	no	no	V5_P1.2.2.1.1.1.contigs-->V5_maxbin_res.002.fasta_sub.contigs	C019V5_contig_82653	C019V5_contig_82790	V5	V5	Do_not_test
V5_P1.2.2.1.1.1.contigs_03613	V6_maxbin_res.014.fasta_sub.contigs_00823	98.98	no	no	V5_P1.2.2.1.1.1.contigs-->V6_maxbin_res.014.fasta_sub.contigs	C019V5_contig_93068	C019V6_contig_78328	V5	V6	Test	NO	NO
V5_P1.2.2.1.1.1.contigs_03615	V6_maxbin_res.014.fasta_sub.contigs_00825	99.64	no	no	V5_P1.2.2.1.1.1.contigs-->V6_maxbin_res.014.fasta_sub.contigs	C019V5_contig_93068	C019V6_contig_78328	V5	V6	Test	NO	NO
V5_maxbin_res.002.fasta_sub.contigs_00709	V6_G2.2.2.1.1.2.contigs_01431	100	no	no	V5_maxbin_res.002.fasta_sub.contigs-->V6_G2.2.2.1.1.2.contigs	C019V5_contig_11648	C019V6_contig_65507	V5	V6	Test	YES	YES
V5_maxbin_res.002.fasta_sub.contigs_01085	V6_maxbin_res.023.fasta_sub.contigs_00920	86.23	no	no	V6_maxbin_res.023.fasta_sub.contigs-->V5_maxbin_res.002.fasta_sub.contigs	C019V5_contig_24117	C019V6_contig_49786	V5	V6	Test	NO	NO
V5_maxbin_res.012.fasta_sub.contigs_00068	V6_P22.contigs_00075	99.08	no	no	V5_maxbin_res.012.fasta_sub.contigs-->V6_P22.contigs	C019V5_contig_5111	C019V6_contig_13856	V5	V6	Test	NO	NO
V5_maxbin_res.012.fasta_sub.contigs_00466	V6_G2.1.10.contigs_02110	85.04	no	no	V5_maxbin_res.012.fasta_sub.contigs-->V6_G2.1.10.contigs	C019V5_contig_11832	C019V6_contig_139241	V5	V6	Test	NO	NO
V5_maxbin_res.012.fasta_sub.contigs_00598	V4_maxbin_res.003.fasta.contigs_03060	100	no	no	V5_maxbin_res.012.fasta_sub.contigs-->V4_maxbin_res.003.fasta.contigs	C019V5_contig_18400	C019V4_contig_14059	V5	V4	Test	NO	NO
V5_maxbin_res.012.fasta_sub.contigs_00605	V5_P5.contigs_00762	88.82	no	no	V5_maxbin_res.012.fasta_sub.contigs-->V5_P5.contigs	C019V5_contig_18400	C019V5_contig_17590	V5	V5	Do_not_test
V5_maxbin_res.012.fasta_sub.contigs_00737	V5_P5.contigs_00962	81.28	no	no	V5_P5.contigs-->V5_maxbin_res.012.fasta_sub.contigs	C019V5_contig_19696	C019V5_contig_19890	V5	V5	Do_not_test
V5_maxbin_res.012.fasta_sub.contigs_00879	V6_maxbin_res.025.fasta_sub.contigs_01220	85.38	no	no	V5_maxbin_res.012.fasta_sub.contigs-->V6_maxbin_res.025.fasta_sub.contigs	C019V5_contig_19999	C019V6_contig_39480	V5	V6	Test	NO	NO
V5_maxbin_res.012.fasta_sub.contigs_01036	V6_maxbin_res.014.fasta_sub.contigs_00986	95.86	no	no	V5_maxbin_res.012.fasta_sub.contigs-->V6_maxbin_res.014.fasta_sub.contigs	C019V5_contig_23677	C019V6_contig_101134	V5	V6	Test	NO	NO
V5_maxbin_res.012.fasta_sub.contigs_01097	V6_maxbin_res.014.fasta_sub.contigs_00360	99.59	no	no	V5_maxbin_res.012.fasta_sub.contigs-->V6_maxbin_res.014.fasta_sub.contigs	C019V5_contig_28915	C019V6_contig_34860	V5	V6	Test	NO	NO
V5_maxbin_res.012.fasta_sub.contigs_01120	V6_P26.contigs_00399	75.39	no	no	V5_maxbin_res.012.fasta_sub.contigs-->V6_P26.contigs	C019V5_contig_29800	C019V6_contig_20906	V5	V6	Test	NO	NO
V5_maxbin_res.012.fasta_sub.contigs_01253	V5_P5.contigs_00722	80.55	no	no	V5_maxbin_res.012.fasta_sub.contigs-->V5_P5.contigs	C019V5_contig_34957	C019V5_contig_17590	V5	V5	Do_not_test
V5_maxbin_res.012.fasta_sub.contigs_01577	V5_P7.contigs_00485	79.38	no	no	V5_maxbin_res.012.fasta_sub.contigs-->V5_P7.contigs	C019V5_contig_42829	C019V5_contig_27817	V5	V5	Do_not_test
V5_maxbin_res.012.fasta_sub.contigs_01953	V6_maxbin_res.061.fasta_sub.contigs_01936	86.35	no	no	V5_maxbin_res.012.fasta_sub.contigs-->V6_maxbin_res.061.fasta_sub.contigs	C019V5_contig_45720	C019V6_contig_92654	V5	V6	Test	NO	NO
V5_maxbin_res.012.fasta_sub.contigs_02003	V6_P2.2.1.2.1_sub.contigs_00500	93.28	no	no	V5_maxbin_res.012.fasta_sub.contigs-->V6_P2.2.1.2.1_sub.contigs	C019V5_contig_46684	C019V6_contig_16397	V5	V6	Test	NO	NO
V5_maxbin_res.012.fasta_sub.contigs_02005	V6_maxbin_res.026.fasta.contigs_00720	80	no	no	V5_maxbin_res.012.fasta_sub.contigs-->V6_maxbin_res.026.fasta.contigs	C019V5_contig_47292	C019V6_contig_51113	V5	V6	Test	NO	NO
V5_maxbin_res.012.fasta_sub.contigs_02218	V6_maxbin_res.025.fasta_sub.contigs_00697	82.7	no	no	V5_maxbin_res.012.fasta_sub.contigs-->V6_maxbin_res.025.fasta_sub.contigs	C019V5_contig_55964	C019V6_contig_28511	V5	V6	Test	NO	NO
V5_maxbin_res.012.fasta_sub.contigs_02225	V6_G1_sub.contigs_00213	79.01	no	no	V5_maxbin_res.012.fasta_sub.contigs-->V6_G1_sub.contigs	C019V5_contig_55964	C019V6_contig_240	V5	V6	Test	NO	NO
V5_maxbin_res.012.fasta_sub.contigs_02236	V6_P2.2.1.2.1_sub.contigs_03475	89.74	no	no	V5_maxbin_res.012.fasta_sub.contigs-->V6_P2.2.1.2.1_sub.contigs	C019V5_contig_56161	C019V6_contig_122188	V5	V6	Test	NO	NO
V5_maxbin_res.012.fasta_sub.contigs_02256	V6_P2.2.1.2.1_sub.contigs_03486	85.27	no	no	V5_maxbin_res.012.fasta_sub.contigs-->V6_P2.2.1.2.1_sub.contigs	C019V5_contig_56365	C019V6_contig_122671	V5	V6	Test	NO	NO
V5_maxbin_res.012.fasta_sub.contigs_02508	V6_maxbin_res.026.fasta.contigs_00499	86.48	no	no	V5_maxbin_res.012.fasta_sub.contigs-->V6_maxbin_res.026.fasta.contigs	C019V5_contig_62170	C019V6_contig_41562	V5	V6	Test	NO	NO
V5_maxbin_res.012.fasta_sub.contigs_02692	V6_maxbin_res.025.fasta_sub.contigs_00202	89.98	no	no	V5_maxbin_res.012.fasta_sub.contigs-->V6_maxbin_res.025.fasta_sub.contigs	C019V5_contig_64224	C019V6_contig_13960	V5	V6	Test	NO	NO
V5_maxbin_res.012.fasta_sub.contigs_03145	V6_maxbin_res.026.fasta.contigs_02170	88.61	no	no	V5_maxbin_res.012.fasta_sub.contigs-->V6_maxbin_res.026.fasta.contigs	C019V5_contig_77963	C019V6_contig_109307	V5	V6	Test	NO	NO
V5_maxbin_res.012.fasta_sub.contigs_03147	V6_maxbin_res.026.fasta.contigs_02171	86.61	no	no	V5_maxbin_res.012.fasta_sub.contigs-->V6_maxbin_res.026.fasta.contigs	C019V5_contig_77963	C019V6_contig_109307	V5	V6	Test	NO	NO
V5_maxbin_res.012.fasta_sub.contigs_03640	V6_P2.2.1.2.1_sub.contigs_03486	84.68	no	no	V5_maxbin_res.012.fasta_sub.contigs-->V6_P2.2.1.2.1_sub.contigs	C019V5_contig_93981	C019V6_contig_122671	V5	V6	Test	NO	NO
V5_maxbin_res.012.fasta_sub.contigs_03738	V5_P5.contigs_00742	83.27	no	no	V5_maxbin_res.012.fasta_sub.contigs-->V5_P5.contigs	C019V5_contig_94695	C019V5_contig_17590	V5	V5	Do_not_test
V5_maxbin_res.012.fasta_sub.contigs_03848	V6_maxbin_res.026.fasta.contigs_00969	87.37	no	no	V5_maxbin_res.012.fasta_sub.contigs-->V6_maxbin_res.026.fasta.contigs	C019V5_contig_97654	C019V6_contig_68295	V5	V6	Test	NO	NO
V5_maxbin_res.012.fasta_sub.contigs_03849	V6_maxbin_res.026.fasta.contigs_00970	79.1	no	no	V5_maxbin_res.012.fasta_sub.contigs-->V6_maxbin_res.026.fasta.contigs	C019V5_contig_97654	C019V6_contig_68295	V5	V6	Test	NO	NO
V5_maxbin_res.012.fasta_sub.contigs_03869	V5_P7.contigs_00346	86.41	no	no	V5_maxbin_res.012.fasta_sub.contigs-->V5_P7.contigs	C019V5_contig_97729	C019V5_contig_21933	V5	V5	Do_not_test
V5_maxbin_res.012.fasta_sub.contigs_03881	V5_maxbin_res.013.fasta_sub.contigs_03339	93.58	no	no	V5_maxbin_res.013.fasta_sub.contigs-->V5_maxbin_res.012.fasta_sub.contigs	C019V5_contig_97729	C019V5_contig_98504	V5	V5	Do_not_test
V5_maxbin_res.012.fasta_sub.contigs_03883	V6_maxbin_res.023.fasta_sub.contigs_00948	95	no	no	V5_maxbin_res.012.fasta_sub.contigs-->V6_maxbin_res.023.fasta_sub.contigs	C019V5_contig_97729	C019V6_contig_50183	V5	V6	Test	NO	NO
V5_maxbin_res.012.fasta_sub.contigs_03884	V6_maxbin_res.023.fasta_sub.contigs_00949	92.17	no	no	V6_maxbin_res.023.fasta_sub.contigs-->V5_maxbin_res.012.fasta_sub.contigs	C019V5_contig_97729	C019V6_contig_50183	V5	V6	Test	NO	NO
V5_maxbin_res.013.fasta_sub.contigs_00094	V6_P28_sub.contigs_01988	82.36	no	no	V5_maxbin_res.013.fasta_sub.contigs-->V6_P28_sub.contigs	C019V5_contig_6324	C019V6_contig_108555	V5	V6	Test	NO	NO
V5_maxbin_res.013.fasta_sub.contigs_00989	V6_P26.contigs_02221	75.79	no	no	V5_maxbin_res.013.fasta_sub.contigs-->V6_P26.contigs	C019V5_contig_17499	C019V6_contig_127248	V5	V6	Test	NO	NO
V5_maxbin_res.013.fasta_sub.contigs_01024	V6_maxbin_res.026.fasta.contigs_00488	81.58	no	no	V5_maxbin_res.013.fasta_sub.contigs-->V6_maxbin_res.026.fasta.contigs	C019V5_contig_18783	C019V6_contig_40008	V5	V6	Test	NO	NO
V5_maxbin_res.013.fasta_sub.contigs_01025	V6_maxbin_res.060.fasta_sub.contigs_00353	89.76	no	no	V5_maxbin_res.013.fasta_sub.contigs-->V6_maxbin_res.060.fasta_sub.contigs	C019V5_contig_18783	C019V6_contig_17552	V5	V6	Test	NO	NO
V5_maxbin_res.013.fasta_sub.contigs_01026	V6_maxbin_res.060.fasta_sub.contigs_00354	89.35	no	no	V5_maxbin_res.013.fasta_sub.contigs-->V6_maxbin_res.060.fasta_sub.contigs	C019V5_contig_18783	C019V6_contig_17552	V5	V6	Test	NO	NO
V5_maxbin_res.013.fasta_sub.contigs_01376	V6_G2.1.27.contigs_02218	77.53	no	no	V5_maxbin_res.013.fasta_sub.contigs-->V6_G2.1.27.contigs	C019V5_contig_28715	C019V6_contig_123631	V5	V6	Test	NO	NO
V5_maxbin_res.013.fasta_sub.contigs_01417	V6_maxbin_res.060.fasta_sub.contigs_01768	78.73	no	no	V5_maxbin_res.013.fasta_sub.contigs-->V6_maxbin_res.060.fasta_sub.contigs	C019V5_contig_28715	C019V6_contig_81721	V5	V6	Test	NO	NO
V5_maxbin_res.013.fasta_sub.contigs_01557	V6_P36_sub.contigs_01289	84.55	no	no	V6_P36_sub.contigs-->V5_maxbin_res.013.fasta_sub.contigs	C019V5_contig_35193	C019V6_contig_55031	V5	V6	Test	NO	NO
V5_maxbin_res.013.fasta_sub.contigs_01800	V5_P7.contigs_00030	83.46	no	no	V5_maxbin_res.013.fasta_sub.contigs-->V5_P7.contigs	C019V5_contig_40707	C019V5_contig_8767	V5	V5	Do_not_test
V5_maxbin_res.013.fasta_sub.contigs_01803	V6_G30.contigs_00854	85.87	no	no	V5_maxbin_res.013.fasta_sub.contigs-->V6_G30.contigs	C019V5_contig_40707	C019V6_contig_29119	V5	V6	Test	NO	NO
V5_maxbin_res.013.fasta_sub.contigs_01804	V6_G30.contigs_00855	85.64	no	no	V5_maxbin_res.013.fasta_sub.contigs-->V6_G30.contigs	C019V5_contig_40707	C019V6_contig_29119	V5	V6	Test	NO	NO
V5_maxbin_res.013.fasta_sub.contigs_01892	V5_P1.2.2.1.1.1.contigs_01668	88.3	no	no	V5_maxbin_res.013.fasta_sub.contigs-->V5_P1.2.2.1.1.1.contigs	C019V5_contig_42133	C019V5_contig_37891	V5	V5	Do_not_test
V5_maxbin_res.013.fasta_sub.contigs_02737	V4_maxbin_res.008.fasta.contigs_02462	81.27	no	no	V5_maxbin_res.013.fasta_sub.contigs-->V4_maxbin_res.008.fasta.contigs	C019V5_contig_74992	C019V4_contig_15884	V5	V4	Test	NO	NO
V5_maxbin_res.013.fasta_sub.contigs_02820	V6_maxbin_res.060.fasta_sub.contigs_03127	93.46	no	no	V5_maxbin_res.013.fasta_sub.contigs-->V6_maxbin_res.060.fasta_sub.contigs	C019V5_contig_75982	C019V6_contig_139575	V5	V6	Test	NO	NO
V5_maxbin_res.013.fasta_sub.contigs_02991	V6_maxbin_res.026.fasta.contigs_02583	86.99	no	no	V5_maxbin_res.013.fasta_sub.contigs-->V6_maxbin_res.026.fasta.contigs	C019V5_contig_81520	C019V6_contig_128046	V5	V6	Test	YES	YES
V5_maxbin_res.013.fasta_sub.contigs_02992	V6_maxbin_res.026.fasta.contigs_02584	82.65	no	no	V5_maxbin_res.013.fasta_sub.contigs-->V6_maxbin_res.026.fasta.contigs	C019V5_contig_81520	C019V6_contig_128046	V5	V6	Test	YES	YES
V5_maxbin_res.013.fasta_sub.contigs_03017	V6_maxbin_res.026.fasta.contigs_02608	90.88	no	no	V5_maxbin_res.013.fasta_sub.contigs-->V6_maxbin_res.026.fasta.contigs	C019V5_contig_81520	C019V6_contig_128046	V5	V6	Test	YES	YES
V5_maxbin_res.013.fasta_sub.contigs_03078	V6_maxbin_res.026.fasta.contigs_01727	84.25	no	no	V5_maxbin_res.013.fasta_sub.contigs-->V6_maxbin_res.026.fasta.contigs	C019V5_contig_82632	C019V6_contig_93072	V5	V6	Test	NO	NO
V5_maxbin_res.013.fasta_sub.contigs_03180	V6_maxbin_res.014.fasta_sub.contigs_00956	80.62	no	no	V5_maxbin_res.013.fasta_sub.contigs-->V6_maxbin_res.014.fasta_sub.contigs	C019V5_contig_88938	C019V6_contig_96360	V5	V6	Test	NO	NO
V6_G2.2.2.1.1.2.contigs_00009	V5_P5.contigs_00720	100	no	no	V6_G2.2.2.1.1.2.contigs-->V5_P5.contigs	C019V6_contig_734	C019V5_contig_17590	V6	V5	Test	NO	NO
V6_G2.2.2.1.1.2.contigs_00209	V6_maxbin_res.014.fasta_sub.contigs_00362	97.33	no	no	V6_G2.2.2.1.1.2.contigs-->V6_maxbin_res.014.fasta_sub.contigs	C019V6_contig_11237	C019V6_contig_34860	V6	V6	Do_not_test
V6_G2.2.2.1.1.2.contigs_00369	V5_maxbin_res.002.fasta_sub.contigs_00275	99.28	no	no	V6_G2.2.2.1.1.2.contigs-->V5_maxbin_res.002.fasta_sub.contigs	C019V6_contig_17220	C019V5_contig_2722	V6	V5	Test	NO	NO
V6_G2.2.2.1.1.2.contigs_00370	V5_maxbin_res.002.fasta_sub.contigs_00276	99.67	no	no	V6_G2.2.2.1.1.2.contigs-->V5_maxbin_res.002.fasta_sub.contigs	C019V6_contig_17220	C019V5_contig_2722	V6	V5	Test	NO	NO
V6_G2.2.2.1.1.2.contigs_00372	V5_maxbin_res.002.fasta_sub.contigs_00278	99.82	no	no	V6_G2.2.2.1.1.2.contigs-->V5_maxbin_res.002.fasta_sub.contigs	C019V6_contig_17220	C019V5_contig_2722	V6	V5	Test	NO	NO
V6_G2.2.2.1.1.2.contigs_00373	V5_maxbin_res.002.fasta_sub.contigs_00279	99.89	no	no	V6_G2.2.2.1.1.2.contigs-->V5_maxbin_res.002.fasta_sub.contigs	C019V6_contig_17220	C019V5_contig_2722	V6	V5	Test	NO	NO
V6_G2.2.2.1.1.2.contigs_00668	V5_maxbin_res.002.fasta_sub.contigs_00717	99.81	no	no	V6_G2.2.2.1.1.2.contigs-->V5_maxbin_res.002.fasta_sub.contigs	C019V6_contig_27526	C019V5_contig_11648	V6	V5	Test	YES	YES
V6_G2.2.2.1.1.2.contigs_01432	V5_maxbin_res.002.fasta_sub.contigs_00708	99.57	no	no	V6_G2.2.2.1.1.2.contigs-->V5_maxbin_res.002.fasta_sub.contigs	C019V6_contig_65507	C019V5_contig_11648	V6	V5	Test	YES	YES
V6_G2.2.2.1.1.2.contigs_01437	V5_maxbin_res.002.fasta_sub.contigs_00703	99.73	no	no	V6_G2.2.2.1.1.2.contigs-->V5_maxbin_res.002.fasta_sub.contigs	C019V6_contig_65507	C019V5_contig_11648	V6	V5	Test	YES	YES
V6_G2.2.2.1.1.2.contigs_01439	V5_maxbin_res.002.fasta_sub.contigs_00701	99.48	no	no	V6_G2.2.2.1.1.2.contigs-->V5_maxbin_res.002.fasta_sub.contigs	C019V6_contig_65507	C019V5_contig_11648	V6	V5	Test	YES	YES
V6_G2.2.2.1.1.2.contigs_01440	V5_maxbin_res.002.fasta_sub.contigs_00700	99.64	no	no	V6_G2.2.2.1.1.2.contigs-->V5_maxbin_res.002.fasta_sub.contigs	C019V6_contig_65507	C019V5_contig_11648	V6	V5	Test	YES	YES
V6_G2.2.2.1.1.2.contigs_01444	V5_maxbin_res.002.fasta_sub.contigs_00696	99.89	no	no	V6_G2.2.2.1.1.2.contigs-->V5_maxbin_res.002.fasta_sub.contigs	C019V6_contig_65507	C019V5_contig_11648	V6	V5	Test	YES	YES
V6_G2.2.2.1.1.2.contigs_01448	V5_maxbin_res.002.fasta_sub.contigs_00693	99.78	no	no	V6_G2.2.2.1.1.2.contigs-->V5_maxbin_res.002.fasta_sub.contigs	C019V6_contig_65507	C019V5_contig_11648	V6	V5	Test	YES	YES
V6_G2.2.2.1.1.2.contigs_01451	V5_maxbin_res.002.fasta_sub.contigs_00690	100	no	no	V6_G2.2.2.1.1.2.contigs-->V5_maxbin_res.002.fasta_sub.contigs	C019V6_contig_65507	C019V5_contig_11648	V6	V5	Test	YES	YES
V6_G2.2.2.1.1.2.contigs_01452	V5_maxbin_res.002.fasta_sub.contigs_00689	99.92	no	no	V6_G2.2.2.1.1.2.contigs-->V5_maxbin_res.002.fasta_sub.contigs	C019V6_contig_65507	C019V5_contig_11648	V6	V5	Test	YES	YES
V6_G2.2.2.1.1.2.contigs_01454	V5_maxbin_res.002.fasta_sub.contigs_00687	99.48	no	no	V6_G2.2.2.1.1.2.contigs-->V5_maxbin_res.002.fasta_sub.contigs	C019V6_contig_65507	C019V5_contig_11648	V6	V5	Test	YES	YES
V6_G2.2.2.1.1.2.contigs_01455	V5_maxbin_res.002.fasta_sub.contigs_00686	99.86	no	no	V6_G2.2.2.1.1.2.contigs-->V5_maxbin_res.002.fasta_sub.contigs	C019V6_contig_65507	C019V5_contig_11648	V6	V5	Test	YES	YES
V6_G2.2.2.1.1.2.contigs_01590	V5_maxbin_res.002.fasta_sub.contigs_01012	100	no	no	V6_G2.2.2.1.1.2.contigs-->V5_maxbin_res.002.fasta_sub.contigs	C019V6_contig_76828	C019V5_contig_21958	V6	V5	Test	NO	NO
V6_G2.2.2.1.1.2.contigs_01591	V5_maxbin_res.002.fasta_sub.contigs_01013	99.6	no	no	V6_G2.2.2.1.1.2.contigs-->V5_maxbin_res.002.fasta_sub.contigs	C019V6_contig_76828	C019V5_contig_21958	V6	V5	Test	NO	NO
V6_G2.2.2.1.1.2.contigs_01592	V5_maxbin_res.002.fasta_sub.contigs_01014	99.8	no	no	V6_G2.2.2.1.1.2.contigs-->V5_maxbin_res.002.fasta_sub.contigs	C019V6_contig_76828	C019V5_contig_21958	V6	V5	Test	NO	NO
V6_G2.2.2.1.1.2.contigs_01593	V5_maxbin_res.002.fasta_sub.contigs_01015	99.36	no	no	V6_G2.2.2.1.1.2.contigs-->V5_maxbin_res.002.fasta_sub.contigs	C019V6_contig_76828	C019V5_contig_21958	V6	V5	Test	NO	NO
V6_G2.2.2.1.1.2.contigs_01637	V6_maxbin_res.026.fasta.contigs_00920	89.55	no	no	V6_G2.2.2.1.1.2.contigs-->V6_maxbin_res.026.fasta.contigs	C019V6_contig_80967	C019V6_contig_64589	V6	V6	Do_not_test
V6_G2.2.2.1.1.2.contigs_02269	V6_G30.contigs_01375	79.18	no	no	V6_G2.2.2.1.1.2.contigs-->V6_G30.contigs	C019V6_contig_121690	C019V6_contig_72401	V6	V6	Do_not_test
V6_G8_sub.contigs_00576	V5_maxbin_res.017.fasta_sub.contigs_01701	97.74	no	no	V6_G8_sub.contigs-->V5_maxbin_res.017.fasta_sub.contigs	C019V6_contig_64191	C019V5_contig_53342	V6	V5	Test	NO	NO
V6_O5_sub.contigs_00054	V6_G2.1.27.contigs_02204	88.95	no	no	V6_O5_sub.contigs-->V6_G2.1.27.contigs	C019V6_contig_12070	C019V6_contig_123054	V6	V6	Do_not_test
V6_O5_sub.contigs_01038	V6_G2.1.27.contigs_02004	90.98	no	no	V6_O5_sub.contigs-->V6_G2.1.27.contigs	C019V6_contig_125576	C019V6_contig_92566	V6	V6	Do_not_test
V6_O5_sub.contigs_01133	V6_G2.1.27.contigs_01469	82.5	no	no	V6_O5_sub.contigs-->V6_G2.1.27.contigs	C019V6_contig_132511	C019V6_contig_67123	V6	V6	Do_not_test
V6_P2.2.1.2.1_sub.contigs_00470	V5_G1.2.1.2.1.2.4.contigs_01307	99.58	no	no	V5_G1.2.1.2.1.2.4.contigs-->V6_P2.2.1.2.1_sub.contigs	C019V6_contig_11635	C019V5_contig_43467	V6	V5	Test	NO	NO
V6_P2.2.1.2.1_sub.contigs_00611	V5_maxbin_res.017.fasta_sub.contigs_01871	100	no	no	V6_P2.2.1.2.1_sub.contigs-->V5_maxbin_res.017.fasta_sub.contigs	C019V6_contig_17689	C019V5_contig_58031	V6	V5	Test	NO	NO
V6_P2.2.1.2.1_sub.contigs_00861	V5_maxbin_res.012.fasta_sub.contigs_00952	96.46	no	no	V6_P2.2.1.2.1_sub.contigs-->V5_maxbin_res.012.fasta_sub.contigs	C019V6_contig_29532	C019V5_contig_20896	V6	V5	Test	NO	NO
V6_P2.2.1.2.1_sub.contigs_01293	V6_maxbin_res.014.fasta_sub.contigs_00555	86.62	no	no	V6_P2.2.1.2.1_sub.contigs-->V6_maxbin_res.014.fasta_sub.contigs	C019V6_contig_35520	C019V6_contig_56326	V6	V6	Do_not_test
V6_P2.2.1.2.1_sub.contigs_01687	V6_P36_sub.contigs_00889	81.06	no	no	V6_P2.2.1.2.1_sub.contigs-->V6_P36_sub.contigs	C019V6_contig_47743	C019V6_contig_43622	V6	V6	Do_not_test
V6_P2.2.1.2.1_sub.contigs_01688	V5_maxbin_res.002.fasta_sub.contigs_00518	95.5	no	no	V6_P2.2.1.2.1_sub.contigs-->V5_maxbin_res.002.fasta_sub.contigs	C019V6_contig_47743	C019V5_contig_7854	V6	V5	Test	NO	NO
V6_P2.2.1.2.1_sub.contigs_01866	V5_maxbin_res.012.fasta_sub.contigs_00952	89.5	no	no	V6_P2.2.1.2.1_sub.contigs-->V5_maxbin_res.012.fasta_sub.contigs	C019V6_contig_57392	C019V5_contig_20896	V6	V5	Test	NO	NO
V6_P2.2.1.2.1_sub.contigs_02131	V5_maxbin_res.012.fasta_sub.contigs_02827	82.57	no	no	V6_P2.2.1.2.1_sub.contigs-->V5_maxbin_res.012.fasta_sub.contigs	C019V6_contig_64822	C019V5_contig_69901	V6	V5	Test	NO	NO
V6_P2.2.1.2.1_sub.contigs_02336	V6_maxbin_res.026.fasta.contigs_02170	90.49	no	no	V6_P2.2.1.2.1_sub.contigs-->V6_maxbin_res.026.fasta.contigs	C019V6_contig_74139	C019V6_contig_109307	V6	V6	Do_not_test
V6_P2.2.1.2.1_sub.contigs_02605	V6_G1_sub.contigs_02069	81.27	no	no	V6_P2.2.1.2.1_sub.contigs-->V6_G1_sub.contigs	C019V6_contig_86463	C019V6_contig_74503	V6	V6	Do_not_test
V6_P2.2.1.2.1_sub.contigs_02793	V6_maxbin_res.026.fasta.contigs_01626	81.56	no	no	V6_P2.2.1.2.1_sub.contigs-->V6_maxbin_res.026.fasta.contigs	C019V6_contig_89854	C019V6_contig_91536	V6	V6	Do_not_test
V6_P2.2.1.2.1_sub.contigs_03281	V5_P7.contigs_00422	100	no	no	V6_P2.2.1.2.1_sub.contigs-->V5_P7.contigs	C019V6_contig_110328	C019V5_contig_26190	V6	V5	Test	NO	NO
V6_P2.2.1.2.1_sub.contigs_03482	V5_G1.2.1.2.1.2.4.contigs_02071	85.32	no	no	V6_P2.2.1.2.1_sub.contigs-->V5_G1.2.1.2.1.2.4.contigs	C019V6_contig_122671	C019V5_contig_77118	V6	V5	Test	NO	NO
V6_P2.2.1.2.1_sub.contigs_03630	V5_P1.2.2.1.1.1.contigs_02936	98.97	no	no	V5_P1.2.2.1.1.1.contigs-->V6_P2.2.1.2.1_sub.contigs	C019V6_contig_126222	C019V5_contig_68388	V6	V5	Test	NO	NO
V6_P2.2.1.2.1_sub.contigs_03756	V6_maxbin_res.014.fasta_sub.contigs_00542	82.17	no	no	V6_P2.2.1.2.1_sub.contigs-->V6_maxbin_res.014.fasta_sub.contigs	C019V6_contig_133896	C019V6_contig_54939	V6	V6	Do_not_test
V6_P26.contigs_00884	V6_maxbin_res.026.fasta.contigs_02172	78.57	no	no	V6_P26.contigs-->V6_maxbin_res.026.fasta.contigs	C019V6_contig_47741	C019V6_contig_109307	V6	V6	Do_not_test
V6_P26.contigs_01293	V6_P23.contigs_01414	81.04	no	no	V6_P26.contigs-->V6_P23.contigs	C019V6_contig_64541	C019V6_contig_110340	V6	V6	Do_not_test
V6_P26.contigs_02773	V5_maxbin_res.002.fasta_sub.contigs_00288	74.32	no	no	V6_P26.contigs-->V5_maxbin_res.002.fasta_sub.contigs	C019V6_contig_143657	C019V5_contig_2758	V6	V5	Test	NO	NO
V6_P36_sub.contigs_00570	V6_maxbin_res.026.fasta.contigs_00181	94.1	no	no	V6_P36_sub.contigs-->V6_maxbin_res.026.fasta.contigs	C019V6_contig_25990	C019V6_contig_25643	V6	V6	Do_not_test
V6_P36_sub.contigs_00956	V6_P22.contigs_02053	78.37	no	no	V6_P36_sub.contigs-->V6_P22.contigs	C019V6_contig_43622	C019V6_contig_129073	V6	V6	Do_not_test
V6_P36_sub.contigs_02150	V6_maxbin_res.022.fasta_sub.contigs_00636	91.15	no	no	V6_P36_sub.contigs-->V6_maxbin_res.022.fasta_sub.contigs	C019V6_contig_90058	C019V6_contig_73445	V6	V6	Do_not_test
V6_P36_sub.contigs_02434	V6_P28_sub.contigs_00499	93.16	no	no	V6_P36_sub.contigs-->V6_P28_sub.contigs	C019V6_contig_99671	C019V6_contig_23259	V6	V6	Do_not_test
V6_P36_sub.contigs_02607	V5_maxbin_res.013.fasta_sub.contigs_01033	81.53	no	no	V6_P36_sub.contigs-->V5_maxbin_res.013.fasta_sub.contigs	C019V6_contig_128811	C019V5_contig_18783	V6	V5	Test	YES	YES
V6_maxbin_res.014.fasta_sub.contigs_00046	V5_G1.2.1.2.1.2.4.contigs_00092	98.9	no	no	V5_G1.2.1.2.1.2.4.contigs-->V6_maxbin_res.014.fasta_sub.contigs	C019V6_contig_7631	C019V5_contig_5995	V6	V5	Test	NO	NO
V6_maxbin_res.014.fasta_sub.contigs_00179	V6_maxbin_res.023.fasta_sub.contigs_00406	80.18	no	no	V6_maxbin_res.014.fasta_sub.contigs-->V6_maxbin_res.023.fasta_sub.contigs	C019V6_contig_16998	C019V6_contig_21371	V6	V6	Do_not_test
V6_maxbin_res.014.fasta_sub.contigs_00259	V4_maxbin_res.008.fasta.contigs_00749	76.1	no	no	V6_maxbin_res.014.fasta_sub.contigs-->V4_maxbin_res.008.fasta.contigs	C019V6_contig_25565	C019V4_contig_4204	V6	V4	Test	NO	NO
V6_maxbin_res.014.fasta_sub.contigs_00270	V6_maxbin_res.025.fasta_sub.contigs_00936	93.39	no	no	V6_maxbin_res.014.fasta_sub.contigs-->V6_maxbin_res.025.fasta_sub.contigs	C019V6_contig_25690	C019V6_contig_35695	V6	V6	Do_not_test
V6_maxbin_res.014.fasta_sub.contigs_00475	V3_O1.1.2.1.1.contigs_01143	81.78	no	no	V3_O1.1.2.1.1.contigs-->V6_maxbin_res.014.fasta_sub.contigs	C019V6_contig_40754	C019V3_contig_15295	V6	V3	Test	NO	NO
V6_maxbin_res.014.fasta_sub.contigs_00833	V5_P1.2.2.1.1.1.contigs_01549	99.87	no	no	V6_maxbin_res.014.fasta_sub.contigs-->V5_P1.2.2.1.1.1.contigs	C019V6_contig_79620	C019V5_contig_35952	V6	V5	Test	NO	NO
V6_maxbin_res.014.fasta_sub.contigs_00870	V5_P7.contigs_01380	88.78	no	no	V6_maxbin_res.014.fasta_sub.contigs-->V5_P7.contigs	C019V6_contig_88781	C019V5_contig_50092	V6	V5	Test	NO	YES
V6_maxbin_res.014.fasta_sub.contigs_00967	V4_maxbin_res.003.fasta.contigs_01798	97.19	no	no	V4_maxbin_res.003.fasta.contigs-->V6_maxbin_res.014.fasta_sub.contigs	C019V6_contig_96360	C019V4_contig_6745	V6	V4	Test	NO	NO
V6_maxbin_res.014.fasta_sub.contigs_01089	V5_P1.2.2.1.1.1.contigs_03768	98.03	no	no	V6_maxbin_res.014.fasta_sub.contigs-->V5_P1.2.2.1.1.1.contigs	C019V6_contig_137577	C019V5_contig_95827	V6	V5	Test	NO	NO
V6_maxbin_res.016.fasta_sub.contigs_00689	V4_P1.2.1.2.contigs_00667	78.44	no	no	V6_maxbin_res.016.fasta_sub.contigs-->V4_P1.2.1.2.contigs	C019V6_contig_21753	C019V4_contig_3286	V6	V4	Test	NO	NO
V6_maxbin_res.016.fasta_sub.contigs_00872	V4_P1.1.2.2.contigs_02099	91.5	no	no	V6_maxbin_res.016.fasta_sub.contigs-->V4_P1.1.2.2.contigs	C019V6_contig_24733	C019V4_contig_7924	V6	V4	Test	NO	NO
V6_maxbin_res.016.fasta_sub.contigs_00894	V4_P1.1.2.2.contigs_01509	82.13	no	no	V6_maxbin_res.016.fasta_sub.contigs-->V4_P1.1.2.2.contigs	C019V6_contig_24733	C019V4_contig_6020	V6	V4	Test	NO	NO
V6_maxbin_res.023.fasta_sub.contigs_02431	V6_G2.1.27.contigs_02101	80.56	no	no	V6_maxbin_res.023.fasta_sub.contigs-->V6_G2.1.27.contigs	C019V6_contig_128708	C019V6_contig_118728	V6	V6	Do_not_test
V6_maxbin_res.047.fasta.contigs_00110	V4_maxbin_res.006.fasta.contigs_02831	78.63	no	no	V4_maxbin_res.006.fasta.contigs-->V6_maxbin_res.047.fasta.contigs	C019V6_contig_78385	C019V4_contig_8018	V6	V4	Test	NO	NO
V6_maxbin_res.047.fasta.contigs_00120	V5_maxbin_res.012.fasta_sub.contigs_01996	95.33	no	no	V6_maxbin_res.047.fasta.contigs-->V5_maxbin_res.012.fasta_sub.contigs	C019V6_contig_88954	C019V5_contig_46603	V6	V5	Test	NO	NO
V6_maxbin_res.054.fasta.contigs_00320	V4_P1.1.2.2.contigs_03081	85.55	no	no	V4_P1.1.2.2.contigs-->V6_maxbin_res.054.fasta.contigs	C019V6_contig_128534	C019V4_contig_10429	V6	V4	Test	NO	NO
V6_maxbin_res.054.fasta.contigs_00352	V6_P23.contigs_01277	79.21	no	no	V6_maxbin_res.054.fasta.contigs-->V6_P23.contigs	C019V6_contig_143307	C019V6_contig_90869	V6	V6	Do_not_test
V6_maxbin_res.061.fasta_sub.contigs_00310	V6_P28_sub.contigs_00104	79.05	no	no	V6_maxbin_res.061.fasta_sub.contigs-->V6_P28_sub.contigs	C019V6_contig_18527	C019V6_contig_13357	V6	V6	Do_not_test
V6_maxbin_res.061.fasta_sub.contigs_00502	V4_maxbin_res.006.fasta.contigs_01459	79.64	no	no	V6_maxbin_res.061.fasta_sub.contigs-->V4_maxbin_res.006.fasta.contigs	C019V6_contig_29131	C019V4_contig_4482	V6	V4	Test	NO	NO
V6_maxbin_res.061.fasta_sub.contigs_01732	V6_P28_sub.contigs_00775	91.82	no	no	V6_maxbin_res.061.fasta_sub.contigs-->V6_P28_sub.contigs	C019V6_contig_84195	C019V6_contig_36464	V6	V6	Do_not_test
V6_maxbin_res.061.fasta_sub.contigs_01935	V6_maxbin_res.026.fasta.contigs_02643	83.92	no	no	V6_maxbin_res.026.fasta.contigs-->V6_maxbin_res.061.fasta_sub.contigs	C019V6_contig_92654	C019V6_contig_128046	V6	V6	Do_not_test
V6_maxbin_res.061.fasta_sub.contigs_02260	V5_P5.contigs_01991	100	no	no	V6_maxbin_res.061.fasta_sub.contigs-->V5_P5.contigs	C019V6_contig_102905	C019V5_contig_66292	V6	V5	Test	NO	NO
V6_maxbin_res.061.fasta_sub.contigs_03409	V6_maxbin_res.026.fasta.contigs_00281	84.75	no	no	V6_maxbin_res.026.fasta.contigs-->V6_maxbin_res.061.fasta_sub.contigs	C019V6_contig_143280	C019V6_contig_27467	V6	V6	Do_not_test
V5_maxbin_res.013.fasta_sub.contigs_03339	V5_maxbin_res.012.fasta_sub.contigs_02411	94.3	no	no	V5_maxbin_res.013.fasta_sub.contigs-->V5_maxbin_res.012.fasta_sub.contigs	C019V5_contig_98504	C019V5_contig_60630	V5	V5	Do_not_test
V5_maxbin_res.021.fasta_sub.contigs_02408	V4_maxbin_res.003.fasta.contigs_01220	96.4	no	no	V5_maxbin_res.021.fasta_sub.contigs-->V4_maxbin_res.003.fasta.contigs	C019V5_contig_95228	C019V4_contig_3944	V5	V4	Test	NO	NO
V6_G2.2.2.1.1.2.contigs_00666	V5_maxbin_res.002.fasta_sub.contigs_00715	99.61	no	no	V5_maxbin_res.002.fasta_sub.contigs-->V6_G2.2.2.1.1.2.contigs	C019V6_contig_27526	C019V5_contig_11648	V6	V5	Test	NO	NO
V6_G2.2.2.1.1.2.contigs_00667	V5_maxbin_res.002.fasta_sub.contigs_00716	99.38	no	no	V5_maxbin_res.002.fasta_sub.contigs-->V6_G2.2.2.1.1.2.contigs	C019V6_contig_27526	C019V5_contig_11648	V6	V5	Test	NO	NO
V6_G2.2.2.1.1.2.contigs_01442	V5_maxbin_res.002.fasta_sub.contigs_00698	99.72	no	no	V5_maxbin_res.002.fasta_sub.contigs-->V6_G2.2.2.1.1.2.contigs	C019V6_contig_65507	C019V5_contig_11648	V6	V5	Test	YES	YES
V6_G2.2.2.1.1.2.contigs_01450	V5_maxbin_res.002.fasta_sub.contigs_00691	100	no	no	V5_maxbin_res.002.fasta_sub.contigs-->V6_G2.2.2.1.1.2.contigs	C019V6_contig_65507	C019V5_contig_11648	V6	V5	Test	YES	YES
V6_G2.2.2.1.1.2.contigs_01453	V5_maxbin_res.002.fasta_sub.contigs_00688	99.49	no	no	V6_G2.2.2.1.1.2.contigs-->V5_maxbin_res.002.fasta_sub.contigs	C019V6_contig_65507	C019V5_contig_11648	V6	V5	Test	YES	YES
V6_G2.2.2.1.1.2.contigs_01587	V5_maxbin_res.002.fasta_sub.contigs_01009	99.16	no	no	V5_maxbin_res.002.fasta_sub.contigs-->V6_G2.2.2.1.1.2.contigs	C019V6_contig_76828	C019V5_contig_21958	V6	V5	Test	NO	NO
V6_P2.2.1.2.1_sub.contigs_02133	V5_maxbin_res.012.fasta_sub.contigs_02829	84.29	no	no	V5_maxbin_res.012.fasta_sub.contigs-->V6_P2.2.1.2.1_sub.contigs	C019V6_contig_64822	C019V5_contig_69901	V6	V5	Test	NO	NO
V6_P36_sub.contigs_02437	V5_P1.2.2.1.1.1.contigs_03354	90.5	no	no	V5_P1.2.2.1.1.1.contigs-->V6_P36_sub.contigs	C019V6_contig_99671	C019V5_contig_84416	V6	V5	Test	YES	NO
V6_P36_sub.contigs_02438	V5_P1.2.2.1.1.1.contigs_03353	93.14	no	no	V5_P1.2.2.1.1.1.contigs-->V6_P36_sub.contigs	C019V6_contig_99671	C019V5_contig_84416	V6	V5	Test	NO	NO
V6_maxbin_res.023.fasta_sub.contigs_02227	V5_G1.2.1.2.1.2.4.contigs_00526	100	no	no	V6_maxbin_res.023.fasta_sub.contigs-->V5_G1.2.1.2.1.2.4.contigs	C019V6_contig_109424	C019V5_contig_23317	V6	V5	Test	NO	NO
Only rows with bins from different timepoints tested
Highlighted indicate HGT events involving AMR genes
