# Supplementary material for: Persistence of birth mode-dependent effects on gut microbiome composition, immune system stimulation and antimicrobial resistance during the first year of life
Source: ISME Commun. 2021 Mar 26;1:8. doi: 10.1038/s43705-021-00003-5 (PMC9723731; doi:10.1038/s43705-021-00003-5)
Supplement: Supplementary file 17 — Supplementary Dtata 5 [file 43705_2021_3_MOESM17_ESM.xlsx]

## Sheet: External_datasets
Supplementary Data 5: External datasets used for analyses and validation of overall AMR levels																			Location-Gene1		Location-Gene2
Study	Accession.No.	Sample.Accession.No	Timepoint
Gasparrini et al.(2019)	PRJNA489090	SRR9865787	1-month
Gasparrini et al.(2019)	PRJNA489090	SRR9865452	6-months
Gasparrini et al.(2019)	PRJNA489090	SRR9865473	1-month
Gasparrini et al.(2019)	PRJNA489090	SRR9865775	6-months
Gasparrini et al.(2019)	PRJNA489090	SRR9865559	1-month
Gasparrini et al.(2019)	PRJNA489090	SRR9865562	6-months
Gasparrini et al.(2019)	PRJNA489090	SRR9865565	1-month
Gasparrini et al.(2019)	PRJNA489090	SRR9865503	6-months
Gasparrini et al.(2019)	PRJNA489090	SRR9865424	1-month
Gasparrini et al.(2019)	PRJNA489090	SRR9865831	6-months
Gasparrini et al.(2019)	PRJNA489090	SRR9865698	1-month
Gasparrini et al.(2019)	PRJNA489090	SRR9865686	6-months
Gasparrini et al.(2019)	PRJNA489090	SRR9865829	1-year
Gasparrini et al.(2019)	PRJNA489090	SRR9865541	1-year
Gasparrini et al.(2019)	PRJNA489090	SRR9865539	1-year
Gasparrini et al.(2019)	PRJNA489090	SRR9865491	1-year
Gasparrini et al.(2019)	PRJNA489090	SRR9865726	1-year
Gasparrini et al.(2019)	PRJNA489090	SRR9865657	1-year
Gasparrini et al.(2019)	PRJNA489090	SRR9865543	1-year
